# Supplementary material for: 1,3-Bis(2,6-diisopropyl­phen­yl)-1H-imidazol-3-ium bromide dichloro­methane disolvate
Source: Acta Crystallogr Sect E Struct Rep Online. 2012 May 23;68(Pt 6):o1845. doi: 10.1107/S1600536812022246 (PMC3379414; doi:10.1107/S1600536812022246)
Supplement: Supplementary file 1 [file e-68-o1845-sup1.cif]

##############################################################################
#                                                                            #
# This CIF contains the data in a paper accepted for publication in          #
# Acta Crystallographica Section E. It conforms to the requirements of       #
# Notes for Authors for Acta Crystallographica Section E, and has been       #
# peer reviewed under the auspices of the IUCr Commission on Journals.       #
#                                                                            #
# Full details of the Crystallographic Information File format               #
# are given in the paper "The Crystallographic Information File (CIF):       #
# a New Standard Archive File for Crystallography" by S. R. Hall, F. H.      #
# Allen and I. D. Brown [Acta Cryst. (1991), A47, 655-685].                  #
#                                                                            #
# The current version of the core CIF dictionary is obtainable from          #
# ftp://ftp.iucr.org/pub/cif_core.dic.                                       #
#                                                                            #
# Software is freely available for graphical display of the structure(s)     #
# in this CIF. For information consult the CIF software page                 #
# http://www.iucr.org/resources/cif/software.                                #
#                                                                            #
# This file may be used for bona fide research purposes within the           #
# scientific community so long as proper attribution is given to the journal # 
# article from which it was obtained.                                        #
#                                                                            #
##############################################################################
data_I
_audit_creation_method     SHELXL-97
_chemical_name_systematic
;
1,3-Bis(2,6-diisopropylphenyl)-1<i>H</i>-imidazol-3-ium bromide
dichloromethane disolvate
;
_chemical_name_common     ?
_chemical_formula_moiety     'C27 H37 N2 +, Br -, 2(C H2 Cl2)'
_chemical_formula_sum     'C29 H41 Br Cl4 N2'
_chemical_formula_iupac     'C27 H37 N2 +, Br -, 2C H2 Cl2'
_chemical_formula_weight     639.35
_chemical_melting_point     ?
_symmetry_cell_setting     monoclinic
_symmetry_space_group_name_H-M     'P 21/m'
_symmetry_space_group_name_Hall     '-P 2yb'
loop_
    _symmetry_equiv_pos_as_xyz
    'x, y, z'
    '-x, y+1/2, -z'
    '-x, -y, -z'
    'x, -y-1/2, z'
_cell_length_a     9.1874(8)
_cell_length_b     16.5165(12)
_cell_length_c     11.0300(10)
_cell_angle_alpha     90.00
_cell_angle_beta     102.332(7)
_cell_angle_gamma     90.00
_cell_volume     1635.1(2)
_cell_formula_units_Z     2
_cell_measurement_reflns_used     19135
_cell_measurement_theta_min     3.345
_cell_measurement_theta_max     26.035
_cell_measurement_temperature     173(2)
_exptl_crystal_description     plate
_exptl_crystal_colour     colourless
_exptl_crystal_size_max     0.52
_exptl_crystal_size_mid     0.28
_exptl_crystal_size_min     0.24
_exptl_crystal_density_diffrn     1.299
_exptl_crystal_density_meas     ?
_exptl_crystal_density_method     'not measured'
_exptl_crystal_F_000     664
_exptl_absorpt_coefficient_mu     1.604
_exptl_absorpt_correction_type     multi-scan
_exptl_absorpt_process_details     '(MULABS; Spek, 2009; Blessing, 1995)'
_exptl_absorpt_correction_T_min     0.4893
_exptl_absorpt_correction_T_max     0.6995
_exptl_special_details
;
 ;
;
_diffrn_ambient_temperature     173(2)
_diffrn_radiation_type     MoK\a
_diffrn_radiation_wavelength     0.71073
_diffrn_radiation_source     'Genix 3D I\mS microfocus X-ray source'
_diffrn_radiation_monochromator     'Genix 3D multilayer optics'
_diffrn_measurement_device_type     'Stoe IPDS II two-circle'
_diffrn_measurement_method     \w
_diffrn_detector_area_resol_mean     ?
_diffrn_reflns_number     20988
_diffrn_reflns_av_R_equivalents     0.0839
_diffrn_reflns_av_sigmaI/netI     0.0397
_diffrn_reflns_theta_min     3.35
_diffrn_reflns_theta_max     25.71
_diffrn_reflns_theta_full     25.00
_diffrn_measured_fraction_theta_max     0.987
_diffrn_measured_fraction_theta_full     0.997
_diffrn_reflns_limit_h_min     -11
_diffrn_reflns_limit_h_max     11
_diffrn_reflns_limit_k_min     -19
_diffrn_reflns_limit_k_max     20
_diffrn_reflns_limit_l_min     -13
_diffrn_reflns_limit_l_max     13
_diffrn_standards_number     0
_diffrn_standards_interval_count     .
_diffrn_standards_interval_time     .
_diffrn_standards_decay_%     ?
_refine_special_details
;
Refinement of <i>F</i>^2^ against ALL reflections. The weighted <i>R</i>-factor
<i>wR</i> and goodness of fit <i>S</i> are based on <i>F</i>^2^, conventional
<i>R</i>-factors <i>R</i> are based on <i>F</i>, with <i>F</i> set to zero for
negative <i>F</i>^2^. The threshold expression of <i>F</i>^2^ >
\s(<i>F</i>^2^) is used only for calculating <i>R</i>-factors(gt) <i>etc</i>.
and is not relevant to the choice of reflections for refinement.
<i>R</i>-factors based on <i>F</i>^2^ are statistically about twice as large
as those based on <i>F</i>, and <i>R</i>- factors based on ALL data will be
even larger.
;
_reflns_number_total     3200
_reflns_number_gt     2867
_reflns_threshold_expression     I>2\s(I)
_refine_ls_structure_factor_coef     Fsqd
_refine_ls_matrix_type     full
_refine_ls_R_factor_all     0.0441
_refine_ls_R_factor_gt     0.0377
_refine_ls_wR_factor_gt     0.0875
_refine_ls_wR_factor_ref     0.0901
_refine_ls_goodness_of_fit_ref     1.031
_refine_ls_restrained_S_all     1.031
_refine_ls_number_reflns     3200
_refine_ls_number_parameters     197
_refine_ls_number_restraints     0
_refine_ls_hydrogen_treatment     constr
_refine_ls_weighting_scheme     calc
_refine_ls_weighting_details
         'calc w=1/[\s^2^(Fo^2^)+(0.0410P)^2^+0.9357P] where P=(Fo^2^+2Fc^2^)/3'
_atom_sites_solution_hydrogens     geom
_atom_sites_solution_primary     direct
_atom_sites_solution_secondary     difmap
_refine_ls_shift/su_max     0.000
_refine_ls_shift/su_mean     0.000
_refine_diff_density_max     0.432
_refine_diff_density_min     -0.362
_refine_ls_extinction_method     none
_refine_ls_extinction_coef     ?
loop_
    _atom_type_symbol
    _atom_type_description
    _atom_type_scat_dispersion_real
    _atom_type_scat_dispersion_imag
    _atom_type_scat_source
    'C' 'C' 0.0033 0.0016
                         'International Tables Vol C Tables 4.2.6.8 and 6.1.1.4'
    'H' 'H' 0.0000 0.0000
                         'International Tables Vol C Tables 4.2.6.8 and 6.1.1.4'
    'Br' 'Br' -0.2901 2.4595
                         'International Tables Vol C Tables 4.2.6.8 and 6.1.1.4'
    'Cl' 'Cl' 0.1484 0.1585
                         'International Tables Vol C Tables 4.2.6.8 and 6.1.1.4'
    'N' 'N' 0.0061 0.0033
                         'International Tables Vol C Tables 4.2.6.8 and 6.1.1.4'
_computing_data_collection     'X-AREA (Stoe & Cie, 2001)'
_computing_cell_refinement     'X-AREA (Stoe & Cie, 2001)'
_computing_data_reduction     'X-AREA (Stoe & Cie, 2001)'
_computing_structure_solution     'SHELXS97 (Sheldrick, 2008)'
_computing_structure_refinement     'SHELXL97 (Sheldrick, 2008)'
_computing_molecular_graphics     'XP in SHELXTL (Sheldrick, 2008)'
_computing_publication_material     'SHELXL97 (Sheldrick, 2008)'
loop_
    _atom_site_type_symbol
    _atom_site_label
    _atom_site_fract_x
    _atom_site_fract_y
    _atom_site_fract_z
    _atom_site_U_iso_or_equiv
    _atom_site_adp_type
    _atom_site_calc_flag
    _atom_site_refinement_flags
    _atom_site_occupancy
    _atom_site_symmetry_multiplicity
    _atom_site_disorder_assembly
    _atom_site_disorder_group
    N N1 0.29660(18) 0.18481(10) 0.41051(15) 0.0255(4) Uani d . 1 1 . .
    C C1 0.2134(3) 0.2500 0.4158(3) 0.0241(6) Uani d S 1 2 . .
    H H1 0.1119 0.2500 0.4222 0.029 Uiso calc SR 1 2 . .
    C C2 0.4378(2) 0.20927(14) 0.4033(2) 0.0313(5) Uani d . 1 1 . .
    H H2 0.5197 0.1751 0.3992 0.038 Uiso calc R 1 1 . .
    C C3 0.1307(3) 0.11525(15) 0.1796(2) 0.0440(6) Uani d . 1 1 . .
    H H3 0.1846 0.1682 0.1925 0.053 Uiso calc R 1 1 . .
    C C4 -0.0359(4) 0.1327(2) 0.1415(3) 0.0594(8) Uani d . 1 1 . .
    H H4A -0.0567 0.1626 0.0629 0.089 Uiso calc R 1 1 . .
    H H4B -0.0669 0.1652 0.2059 0.089 Uiso calc R 1 1 . .
    H H4C -0.0911 0.0815 0.1311 0.089 Uiso calc R 1 1 . .
    C C5 0.1838(3) 0.0696(2) 0.0773(3) 0.0545(7) Uani d . 1 1 . .
    H H5A 0.1607 0.1012 0.0004 0.082 Uiso calc R 1 1 . .
    H H5B 0.1333 0.0171 0.0640 0.082 Uiso calc R 1 1 . .
    H H5C 0.2917 0.0611 0.1017 0.082 Uiso calc R 1 1 . .
    C C6 0.3631(3) 0.09778(16) 0.6435(2) 0.0394(5) Uani d . 1 1 . .
    H H6 0.4138 0.1470 0.6197 0.047 Uiso calc R 1 1 . .
    C C7 0.2619(4) 0.1250(3) 0.7253(4) 0.0934(15) Uani d . 1 1 . .
    H H7A 0.1868 0.1621 0.6791 0.140 Uiso calc R 1 1 . .
    H H7B 0.3203 0.1529 0.7980 0.140 Uiso calc R 1 1 . .
    H H7C 0.2123 0.0779 0.7523 0.140 Uiso calc R 1 1 . .
    C C8 0.4824(5) 0.0423(3) 0.7119(4) 0.1023(17) Uani d . 1 1 . .
    H H8A 0.5472 0.0256 0.6565 0.153 Uiso calc R 1 1 . .
    H H8B 0.4361 -0.0057 0.7401 0.153 Uiso calc R 1 1 . .
    H H8C 0.5415 0.0707 0.7838 0.153 Uiso calc R 1 1 . .
    C C11 0.2443(2) 0.10184(13) 0.4124(2) 0.0317(5) Uani d . 1 1 . .
    C C12 0.1641(3) 0.06934(14) 0.3013(2) 0.0382(5) Uani d . 1 1 . .
    C C13 0.1118(4) -0.00958(16) 0.3072(3) 0.0531(7) Uani d . 1 1 . .
    H H13 0.0559 -0.0343 0.2342 0.064 Uiso calc R 1 1 . .
    C C14 0.1396(4) -0.05222(16) 0.4166(3) 0.0578(8) Uani d . 1 1 . .
    H H14 0.1019 -0.1057 0.4183 0.069 Uiso calc R 1 1 . .
    C C15 0.2209(3) -0.01857(16) 0.5234(3) 0.0500(7) Uani d . 1 1 . .
    H H15 0.2401 -0.0494 0.5978 0.060 Uiso calc R 1 1 . .
    C C16 0.2761(3) 0.06008(14) 0.5248(2) 0.0366(5) Uani d . 1 1 . .
    Br Br1 -0.17082(3) 0.2500 0.41902(3) 0.03239(11) Uani d S 1 2 . .
    C C9 0.6207(8) 0.2781(5) 0.1008(6) 0.083(4) Uani d P 0.50 1 . .
    H H9A 0.6687 0.2735 0.1899 0.100 Uiso calc PR 0.309(13) 1 A 1
    H H9B 0.6987 0.2657 0.0540 0.100 Uiso calc PR 0.309(13) 1 A 1
    H H9C 0.6825 0.2561 0.0452 0.100 Uiso calc PR 0.191(13) 1 A 2
    H H9D 0.6666 0.2661 0.1886 0.100 Uiso calc PR 0.191(13) 1 A 2
    Cl Cl1 0.5757(3) 0.3808(3) 0.0739(3) 0.1306(12) Uani d P 0.50 1 . .
    Cl Cl2 0.4398(9) 0.2500 0.0600(7) 0.091(3) Uani d SP 0.38(3) 2 . 2
    Cl Cl2' 0.4863(16) 0.1966(13) 0.0681(6) 0.129(7) Uani d P 0.309(13) 1 . 1
    C C10 0.7893(8) 0.2231(4) 0.7366(6) 0.0643(18) Uani d P 0.50 1 . .
    H H10A 0.7776 0.2363 0.6475 0.077 Uiso calc PR 0.50 1 . .
    H H10B 0.7760 0.1639 0.7438 0.077 Uiso calc PR 0.50 1 . .
    Cl Cl3 0.96814(15) 0.2500 0.81560(13) 0.0802(4) Uani d S 1 2 . .
    Cl Cl4 0.6535(2) 0.27308(11) 0.79502(16) 0.0803(7) Uani d P 0.50 1 . .
loop_
    _atom_site_aniso_label
    _atom_site_aniso_U_11
    _atom_site_aniso_U_22
    _atom_site_aniso_U_33
    _atom_site_aniso_U_12
    _atom_site_aniso_U_13
    _atom_site_aniso_U_23
    N1 0.0245(9) 0.0254(8) 0.0255(8) 0.0012(7) 0.0030(7) -0.0009(7)
    C1 0.0239(14) 0.0225(14) 0.0246(14) 0.000 0.0022(11) 0.000
    C2 0.0247(10) 0.0374(11) 0.0322(11) 0.0053(9) 0.0074(8) -0.0019(9)
    C3 0.0606(16) 0.0333(12) 0.0331(12) -0.0058(12) -0.0012(11) -0.0042(10)
    C4 0.074(2) 0.0622(19) 0.0383(14) 0.0213(16) 0.0033(13) -0.0042(13)
    C5 0.0549(17) 0.0630(18) 0.0446(15) 0.0006(15) 0.0085(13) -0.0039(14)
    C6 0.0428(13) 0.0418(13) 0.0325(12) 0.0040(11) 0.0055(10) 0.0051(10)
    C7 0.057(2) 0.142(4) 0.081(3) 0.000(2) 0.0153(19) -0.065(3)
    C8 0.100(3) 0.100(3) 0.080(3) 0.056(3) -0.042(2) -0.025(2)
    C11 0.0341(12) 0.0226(10) 0.0381(12) 0.0013(9) 0.0073(9) -0.0009(9)
    C12 0.0456(14) 0.0276(11) 0.0384(12) -0.0020(10) 0.0025(10) -0.0018(10)
    C13 0.071(2) 0.0321(13) 0.0501(16) -0.0120(13) 0.0003(14) -0.0050(12)
    C14 0.081(2) 0.0268(13) 0.0620(18) -0.0124(13) 0.0074(16) 0.0036(12)
    C15 0.0673(19) 0.0345(13) 0.0484(15) -0.0004(13) 0.0128(14) 0.0118(11)
    C16 0.0396(13) 0.0321(12) 0.0381(12) 0.0050(10) 0.0082(10) 0.0048(10)
    Br1 0.02843(17) 0.03733(18) 0.03321(18) 0.000 0.01058(12) 0.000
    C9 0.056(3) 0.148(12) 0.041(3) -0.028(4) -0.003(2) -0.009(4)
    Cl1 0.0784(17) 0.170(3) 0.129(2) 0.0489(19) -0.0110(16) -0.020(2)
    Cl2 0.068(3) 0.144(9) 0.063(3) 0.000 0.019(2) 0.000
    Cl2' 0.094(7) 0.234(17) 0.063(2) -0.100(10) 0.024(3) -0.035(5)
    C10 0.084(4) 0.064(4) 0.056(3) -0.011(3) 0.039(3) -0.015(3)
    Cl3 0.0666(8) 0.1076(11) 0.0723(8) 0.000 0.0278(6) 0.000
    Cl4 0.0721(10) 0.099(2) 0.0690(9) 0.0362(10) 0.0134(8) -0.0046(9)
_geom_special_details
;
All e.s.d.'s (except the e.s.d. in the dihedral angle between two l.s. planes)
are estimated using the full covariance matrix. The cell e.s.d.'s are taken
into account individually in the estimation of e.s.d.'s in distances, angles
and torsion angles; correlations between e.s.d.'s in cell parameters are only
used when they are defined by crystal symmetry. An approximate (isotropic)
treatment of cell e.s.d.'s is used for estimating e.s.d.'s involving l.s.
planes.
;
loop_
    _geom_bond_atom_site_label_1
    _geom_bond_atom_site_label_2
    _geom_bond_site_symmetry_2
    _geom_bond_distance
    _geom_bond_publ_flag
    N1 C1 . 1.329(2) ?
    N1 C2 . 1.377(3) ?
    N1 C11 . 1.454(3) ?
    C1 N1 4_565 1.329(2) ?
    C1 H1 . 0.9500 ?
    C2 C2 4_565 1.346(5) ?
    C2 H2 . 0.9500 ?
    C3 C12 . 1.515(3) ?
    C3 C5 . 1.521(4) ?
    C3 C4 . 1.525(4) ?
    C3 H3 . 1.0000 ?
    C4 H4A . 0.9800 ?
    C4 H4B . 0.9800 ?
    C4 H4C . 0.9800 ?
    C5 H5A . 0.9800 ?
    C5 H5B . 0.9800 ?
    C5 H5C . 0.9800 ?
    C6 C7 . 1.496(4) ?
    C6 C8 . 1.503(4) ?
    C6 C16 . 1.514(3) ?
    C6 H6 . 1.0000 ?
    C7 H7A . 0.9800 ?
    C7 H7B . 0.9800 ?
    C7 H7C . 0.9800 ?
    C8 H8A . 0.9800 ?
    C8 H8B . 0.9800 ?
    C8 H8C . 0.9800 ?
    C11 C16 . 1.394(3) ?
    C11 C12 . 1.395(3) ?
    C12 C13 . 1.396(4) ?
    C13 C14 . 1.373(4) ?
    C13 H13 . 0.9500 ?
    C14 C15 . 1.371(4) ?
    C14 H14 . 0.9500 ?
    C15 C16 . 1.393(4) ?
    C15 H15 . 0.9500 ?
    C9 Cl2 . 1.691(10) ?
    C9 Cl1 . 1.757(10) ?
    C9 Cl2' . 1.810(11) ?
    C9 H9A . 0.9900 ?
    C9 H9B . 0.9900 ?
    C9 H9C . 0.9900 ?
    C9 H9D . 0.9900 ?
    Cl1 Cl2' 4_565 1.51(3) ?
    Cl2 C9 4_565 1.691(10) ?
    Cl2' C9 4_565 1.280(11) ?
    Cl2' Cl1 4_565 1.51(3) ?
    Cl2' Cl2' 4_565 1.76(4) ?
    C10 Cl4 . 1.731(6) ?
    C10 Cl3 . 1.745(7) ?
    C10 H10A . 0.9900 ?
    C10 H10B . 0.9900 ?
    Cl3 C10 4_565 1.745(7) ?
    Cl4 Cl4 4_565 0.763(4) ?
    Cl4 C10 4_565 1.523(6) ?
loop_
    _geom_angle_atom_site_label_1
    _geom_angle_atom_site_label_2
    _geom_angle_atom_site_label_3
    _geom_angle_site_symmetry_1
    _geom_angle_site_symmetry_3
    _geom_angle
    _geom_angle_publ_flag
    C1 N1 C2 . . 108.82(18) ?
    C1 N1 C11 . . 124.62(18) ?
    C2 N1 C11 . . 126.56(18) ?
    N1 C1 N1 4_565 . 108.2(3) ?
    N1 C1 H1 4_565 . 125.9 ?
    N1 C1 H1 . . 125.9 ?
    C2 C2 N1 4_565 . 107.06(12) ?
    C2 C2 H2 4_565 . 126.5 ?
    N1 C2 H2 . . 126.5 ?
    C12 C3 C5 . . 111.9(2) ?
    C12 C3 C4 . . 109.9(2) ?
    C5 C3 C4 . . 110.6(2) ?
    C12 C3 H3 . . 108.1 ?
    C5 C3 H3 . . 108.1 ?
    C4 C3 H3 . . 108.1 ?
    C3 C4 H4A . . 109.5 ?
    C3 C4 H4B . . 109.5 ?
    H4A C4 H4B . . 109.5 ?
    C3 C4 H4C . . 109.5 ?
    H4A C4 H4C . . 109.5 ?
    H4B C4 H4C . . 109.5 ?
    C3 C5 H5A . . 109.5 ?
    C3 C5 H5B . . 109.5 ?
    H5A C5 H5B . . 109.5 ?
    C3 C5 H5C . . 109.5 ?
    H5A C5 H5C . . 109.5 ?
    H5B C5 H5C . . 109.5 ?
    C7 C6 C8 . . 111.2(3) ?
    C7 C6 C16 . . 111.3(2) ?
    C8 C6 C16 . . 112.1(2) ?
    C7 C6 H6 . . 107.3 ?
    C8 C6 H6 . . 107.3 ?
    C16 C6 H6 . . 107.3 ?
    C6 C7 H7A . . 109.5 ?
    C6 C7 H7B . . 109.5 ?
    H7A C7 H7B . . 109.5 ?
    C6 C7 H7C . . 109.5 ?
    H7A C7 H7C . . 109.5 ?
    H7B C7 H7C . . 109.5 ?
    C6 C8 H8A . . 109.5 ?
    C6 C8 H8B . . 109.5 ?
    H8A C8 H8B . . 109.5 ?
    C6 C8 H8C . . 109.5 ?
    H8A C8 H8C . . 109.5 ?
    H8B C8 H8C . . 109.5 ?
    C16 C11 C12 . . 124.2(2) ?
    C16 C11 N1 . . 118.2(2) ?
    C12 C11 N1 . . 117.7(2) ?
    C11 C12 C13 . . 116.2(2) ?
    C11 C12 C3 . . 123.7(2) ?
    C13 C12 C3 . . 120.1(2) ?
    C14 C13 C12 . . 121.2(3) ?
    C14 C13 H13 . . 119.4 ?
    C12 C13 H13 . . 119.4 ?
    C15 C14 C13 . . 120.8(2) ?
    C15 C14 H14 . . 119.6 ?
    C13 C14 H14 . . 119.6 ?
    C14 C15 C16 . . 121.2(2) ?
    C14 C15 H15 . . 119.4 ?
    C16 C15 H15 . . 119.4 ?
    C15 C16 C11 . . 116.4(2) ?
    C15 C16 C6 . . 121.1(2) ?
    C11 C16 C6 . . 122.5(2) ?
    Cl2 C9 Cl1 . . 92.2(4) ?
    Cl2 C9 H9A . . 116.6 ?
    Cl1 C9 H9A . . 106.3 ?
    Cl2' C9 H9A . . 106.3 ?
    Cl2 C9 H9B . . 125.7 ?
    Cl1 C9 H9B . . 106.3 ?
    Cl2' C9 H9B . . 106.3 ?
    H9A C9 H9B . . 106.4 ?
    Cl2 C9 H9C . . 113.3 ?
    Cl1 C9 H9C . . 113.3 ?
    Cl2 C9 H9D . . 113.3 ?
    Cl1 C9 H9D . . 113.3 ?
    Cl2' C9 H9D . . 100.2 ?
    H9C C9 H9D . . 110.6 ?
    Cl2' Cl1 C9 4_565 . 45.3(3) ?
    Cl1 Cl2' C9 4_565 . 106.2(9) ?
    Cl4 C10 Cl3 . . 111.7(3) ?
    Cl4 C10 H10A . . 109.3 ?
    Cl3 C10 H10A . . 109.3 ?
    Cl4 C10 H10B . . 109.3 ?
    Cl3 C10 H10B . . 109.3 ?
    H10A C10 H10B . . 107.9 ?
loop_
    _geom_torsion_atom_site_label_1
    _geom_torsion_atom_site_label_2
    _geom_torsion_atom_site_label_3
    _geom_torsion_atom_site_label_4
    _geom_torsion_site_symmetry_1
    _geom_torsion_site_symmetry_2
    _geom_torsion_site_symmetry_3
    _geom_torsion_site_symmetry_4
    _geom_torsion
    _geom_torsion_publ_flag
    C2 N1 C1 N1 . . . 4_565 0.8(3) ?
    C11 N1 C1 N1 . . . 4_565 -179.28(14) ?
    C1 N1 C2 C2 . . . 4_565 -0.50(18) ?
    C11 N1 C2 C2 . . . 4_565 179.60(16) ?
    C1 N1 C11 C16 . . . . -98.5(3) ?
    C2 N1 C11 C16 . . . . 81.4(3) ?
    C1 N1 C11 C12 . . . . 81.0(3) ?
    C2 N1 C11 C12 . . . . -99.1(3) ?
    C16 C11 C12 C13 . . . . 1.2(4) ?
    N1 C11 C12 C13 . . . . -178.1(2) ?
    C16 C11 C12 C3 . . . . -179.8(2) ?
    N1 C11 C12 C3 . . . . 0.8(4) ?
    C5 C3 C12 C11 . . . . 124.9(3) ?
    C4 C3 C12 C11 . . . . -111.8(3) ?
    C5 C3 C12 C13 . . . . -56.2(4) ?
    C4 C3 C12 C13 . . . . 67.1(3) ?
    C11 C12 C13 C14 . . . . -0.5(4) ?
    C3 C12 C13 C14 . . . . -179.5(3) ?
    C12 C13 C14 C15 . . . . -0.6(5) ?
    C13 C14 C15 C16 . . . . 0.9(5) ?
    C14 C15 C16 C11 . . . . -0.2(4) ?
    C14 C15 C16 C6 . . . . 178.7(3) ?
    C12 C11 C16 C15 . . . . -0.9(4) ?
    N1 C11 C16 C15 . . . . 178.5(2) ?
    C12 C11 C16 C6 . . . . -179.8(2) ?
    N1 C11 C16 C6 . . . . -0.4(3) ?
    C7 C6 C16 C15 . . . . -77.5(4) ?
    C8 C6 C16 C15 . . . . 47.7(4) ?
    C7 C6 C16 C11 . . . . 101.3(3) ?
    C8 C6 C16 C11 . . . . -133.5(3) ?
    Cl2 C9 Cl1 Cl2' . . . 4_565 2.7(5) ?
    Cl2' C9 Cl1 Cl2' . . . 4_565 7.6(4) ?
    Cl1 C9 Cl2 C9 . . . 4_565 174.0(2) ?
    Cl2' C9 Cl2 C9 . . . 4_565 1.6(6) ?
    Cl2 C9 Cl2' C9 . . . 4_565 -177.7(8) ?
    Cl1 C9 Cl2' C9 . . . 4_565 173.1(2) ?
    Cl2 C9 Cl2' Cl1 . . . 4_565 175.3(9) ?
    Cl1 C9 Cl2' Cl1 . . . 4_565 166.1(5) ?
    Cl2 C9 Cl2' Cl2' . . . 4_565 2.3(8) ?
    Cl1 C9 Cl2' Cl2' . . . 4_565 -6.9(2) ?
    Cl4 C10 Cl3 C10 . . . 4_565 -50.6(3) ?
    Cl3 C10 Cl4 Cl4 . . . 4_565 -121.8(4) ?
    Cl3 C10 Cl4 C10 . . . 4_565 58.2(4) ?
loop_
    _geom_hbond_atom_site_label_D
    _geom_hbond_atom_site_label_H
    _geom_hbond_atom_site_label_A
    _geom_hbond_site_symmetry_A
    _geom_hbond_distance_DH
    _geom_hbond_distance_HA
    _geom_hbond_distance_DA
    _geom_hbond_angle_DHA
    C1 H1 Br1 . 0.95 2.59 3.538(3) 175.1
_iucr_refine_instructions_details
;
TITL au122 in P21/m
CELL  0.71073    9.1874  16.5165  11.0300  90.000 102.332  90.000
ZERR  2          0.0008   0.0012   0.0010   0.000   0.007   0.000
LATT   1
SYMM   - X ,    0.50000 + Y ,            - Z
SFAC    C    H   Br  Cl   N
UNIT    58   82   2   8   4
TEMP -100
SIZE 0.28 0.52 0.24
REM farblose Plaettchen
L.S. 10
FMAP 2
PLAN 5
ACTA 50
BOND $H
CONF
EQIV $1 x, 0.5-y, z
FREE C9 CL2'_$1 C9 C9_$1
FREE C10 C10_$1 C10 CL4_$1
HTAB C1 BR1
WGHT    0.041000    0.935700
FVAR       0.49667   0.61889
N1    5    0.296604    0.184805    0.410512    11.00000    0.02452    0.02540 =
         0.02545   -0.00092    0.00300    0.00122
C1    1    0.213370    0.250000    0.415768    10.50000    0.02385    0.02249 =
         0.02457    0.00000    0.00225    0.00000
AFIX  43
H1    2    0.111884    0.250000    0.422174    10.50000   -1.20000
AFIX   0
C2    1    0.437788    0.209267    0.403335    11.00000    0.02473    0.03743 =
         0.03222   -0.00191    0.00739    0.00527
AFIX  43
H2    2    0.519730    0.175079    0.399170    11.00000   -1.20000
AFIX   0
C3    1    0.130696    0.115251    0.179584    11.00000    0.06065    0.03331 =
         0.03312   -0.00416   -0.00123   -0.00581
AFIX  13
H3    2    0.184582    0.168199    0.192466    11.00000   -1.20000
AFIX   0
C4    1   -0.035865    0.132682    0.141476    11.00000    0.07399    0.06219 =
         0.03827   -0.00421    0.00331    0.02131
AFIX  33
H4A   2   -0.056655    0.162566    0.062908    11.00000   -1.50000
H4B   2   -0.066858    0.165179    0.205892    11.00000   -1.50000
H4C   2   -0.091099    0.081500    0.131145    11.00000   -1.50000
AFIX   0
C5    1    0.183838    0.069603    0.077310    11.00000    0.05493    0.06295 =
         0.04461   -0.00392    0.00853    0.00062
AFIX  33
H5A   2    0.160691    0.101204    0.000390    11.00000   -1.50000
H5B   2    0.133337    0.017077    0.063979    11.00000   -1.50000
H5C   2    0.291717    0.061125    0.101683    11.00000   -1.50000
AFIX   0
C6    1    0.363068    0.097781    0.643473    11.00000    0.04283    0.04180 =
         0.03246    0.00505    0.00553    0.00400
AFIX  13
H6    2    0.413779    0.147047    0.619715    11.00000   -1.20000
AFIX   0
C7    1    0.261878    0.125027    0.725285    11.00000    0.05693    0.14194 =
         0.08144   -0.06546    0.01528    0.00002
AFIX  33
H7A   2    0.186789    0.162102    0.679085    11.00000   -1.50000
H7B   2    0.320268    0.152936    0.798042    11.00000   -1.50000
H7C   2    0.212311    0.077886    0.752303    11.00000   -1.50000
AFIX   0
C8    1    0.482357    0.042262    0.711918    11.00000    0.10011    0.09981 =
         0.07959   -0.02548   -0.04196    0.05550
AFIX  33
H8A   2    0.547248    0.025617    0.656495    11.00000   -1.50000
H8B   2    0.436125   -0.005695    0.740051    11.00000   -1.50000
H8C   2    0.541488    0.070660    0.783843    11.00000   -1.50000
AFIX   0
C11   1    0.244317    0.101840    0.412394    11.00000    0.03407    0.02263 =
         0.03809   -0.00092    0.00729    0.00134
C12   1    0.164132    0.069340    0.301319    11.00000    0.04561    0.02764 =
         0.03836   -0.00179    0.00252   -0.00198
C13   1    0.111796   -0.009576    0.307215    11.00000    0.07140    0.03209 =
         0.05005   -0.00503    0.00029   -0.01203
AFIX  43
H13   2    0.055904   -0.034264    0.234161    11.00000   -1.20000
AFIX   0
C14   1    0.139560   -0.052216    0.416614    11.00000    0.08095    0.02682 =
         0.06201    0.00357    0.00737   -0.01244
AFIX  43
H14   2    0.101918   -0.105681    0.418312    11.00000   -1.20000
AFIX   0
C15   1    0.220926   -0.018569    0.523391    11.00000    0.06728    0.03453 =
         0.04843    0.01180    0.01277   -0.00044
AFIX  43
H15   2    0.240069   -0.049439    0.597780    11.00000   -1.20000
AFIX   0
C16   1    0.276069    0.060084    0.524812    11.00000    0.03964    0.03209 =
         0.03814    0.00484    0.00820    0.00498
BR1   3    -0.17082    0.250000    0.419025    10.50000    0.02843    0.03733 =
         0.03321    0.00000    0.01058    0.00000
C9    1    0.620687    0.278103    0.100840    10.50000    0.05557    0.14818 =
         0.04060   -0.00885   -0.00261   -0.02751
PART 1
AFIX  23
H9A   2    0.668730    0.273480    0.189884    20.50000   -1.20000
H9B   2    0.698660    0.265736    0.053988    20.50000   -1.20000
AFIX  23
PART 2
H9C   2    0.682466    0.256107    0.045168   -20.50000   -1.20000
H9D   2    0.666617    0.266087    0.188606   -20.50000   -1.20000
AFIX   0
PART 0
CL1   4    0.575679    0.380840    0.073885    10.50000    0.07843    0.16953 =
         0.12900   -0.02028   -0.01103    0.04888
PART   2
CL2   4    0.439833    0.250000    0.059990   -20.50000    0.06799    0.14444 =
         0.06320    0.00000    0.01888    0.00000
PART   1
CL2'  4    0.486272    0.196639    0.068082    20.50000    0.09426    0.23374 =
         0.06331   -0.03482    0.02430   -0.10046
PART   0
C10   1    0.789295    0.223094    0.736597    10.50000    0.08390    0.06388 =
         0.05607   -0.01459    0.03946   -0.01060
AFIX  23
H10A  2    0.777618    0.236331    0.647498    10.50000   -1.20000
H10B  2    0.776034    0.163930    0.743766    10.50000   -1.20000
AFIX   0
CL3   4    0.968140    0.250000    0.815595    10.50000    0.06657    0.10761 =
         0.07228    0.00000    0.02782    0.00000
CL4   4    0.653522    0.273084    0.795023    10.50000    0.07210    0.09912 =
         0.06899   -0.00461    0.01337    0.03623
HKLF 4
;
data_global
_journal_date_recd_electronic     2012-05-10
_journal_date_accepted     2012-05-16
_journal_name_full     'Acta Crystallographica, Section E'
_journal_year     2012
_journal_volume     68
_journal_issue      6
_journal_page_first     o1845
_journal_page_last     o1845
_journal_paper_category     QO
_journal_paper_doi     10.1107/S1600536812022246
_journal_coeditor_code     NG5272
_publ_contact_author
;
      Dr. Michael Bolte
      Institut f\"ur Anorganische und Analytische Chemie
      J. W. Goethe-Universit\"at
      Max-von-Laue-Strasse 7
      60438 Frankfurt/Main
      Germany
;
_publ_contact_author_email     bolte@chemie.uni-frankfurt.de
_publ_contact_author_fax     '49 69 798 29239'
_publ_contact_author_phone     '49 69 798 29136'
_publ_section_title
;
1,3-Bis(2,6-diisopropylphenyl)-1<i>H</i>-imidazol-3-ium bromide dichloromethane
disolvate
;
loop_
    _publ_author_name
    _publ_author_address
    'Berger, Matthias'
;     Institut f\"ur Anorganische und Analytische Chemie
      Goethe-Universit\"at Frankfurt
      Max-von-Laue-Strasse 7
      60438 Frankfurt am Main
      Germany
;
    'Auner, Norbert'
;     Institut f\"ur Anorganische und Analytische Chemie
      Goethe-Universit\"at Frankfurt
      Max-von-Laue-Strasse 7
      60438 Frankfurt am Main
      Germany
;
    'Sinke, Tanja'
;     Institut f\"ur Anorganische und Analytische Chemie
      Goethe-Universit\"at Frankfurt
      Max-von-Laue-Strasse 7
      60438 Frankfurt am Main
      Germany
;
    'Bolte, Michael'
;     Institut f\"ur Anorganische und Analytische Chemie
      Goethe-Universit\"at Frankfurt
      Max-von-Laue-Strasse 7
      60438 Frankfurt am Main
      Germany
;
