# Supplementary material for: 1,3-Bis(2,6-diisopropyl­phen­yl)-1H-imidazol-3-ium bromide dichloro­methane disolvate
Source: Acta Crystallogr Sect E Struct Rep Online. 2012 May 23;68(Pt 6):o1845. doi: 10.1107/S1600536812022246 (PMC3379414; doi:10.1107/S1600536812022246)
Supplement: Supplementary file 2 [file e-68-o1845-Isup2.hkl]

# 
# h,k,l, Fc-squared, Fo-squared, sigma(Fo-squared) and status flag 
# 
data_I
_shelx_title ' au122 in P21/m' 
_shelx_refln_list_code          4 
_shelx_F_calc_maximum      203.77 
_exptl_crystal_F_000       664.00 
_reflns_d_resolution_high  0.8192 
 
loop_ 
 _symmetry_equiv_pos_as_xyz 
 'x, y, z' 
 '-x, y+1/2, -z' 
 '-x, -y, -z' 
 'x, -y-1/2, z' 
 
_cell_length_a     9.1874 
_cell_length_b    16.5165 
_cell_length_c    11.0300 
_cell_angle_alpha  90.000 
_cell_angle_beta  102.332 
_cell_angle_gamma  90.000 
 
_shelx_F_squared_multiplier     1.000 
 
loop_ 
 _refln_index_h 
 _refln_index_k 
 _refln_index_l 
 _refln_F_squared_calc 
 _refln_F_squared_meas 
 _refln_F_squared_sigma 
 _refln_observed_status 
   2   0   0     4071.55     4631.98     47.14 o 
   3   0   0     7186.15     7872.25    165.79 o 
   4   0   0       13.42       56.11     17.77 o 
   5   0   0     1009.60      852.88     21.59 o 
   6   0   0     1217.87     1333.98     21.27 o 
   7   0   0      441.95      459.78     18.31 o 
   8   0   0      266.55      261.14     12.00 o 
   9   0   0      335.62      342.47     15.82 o 
  10   0   0      118.32      119.60      8.77 o 
   2   1   0     2669.22     2994.51     60.29 o 
   3   1   0     2213.28     2321.78     54.02 o 
   4   1   0       79.19       71.02     11.80 o 
   5   1   0     1641.16     1708.68     57.70 o 
   6   1   0     1752.95     1737.74     77.96 o 
   7   1   0     1207.29     1112.57     20.41 o 
   8   1   0      354.44      331.93     10.00 o 
   9   1   0        3.52       14.20      7.02 o 
  10   1   0      138.78      120.52      7.70 o 
   1   2   0      401.08      448.37     32.24 o 
   2   2   0      288.00      363.58     12.79 o 
   3   2   0      314.61      363.32     10.41 o 
   4   2   0       10.81       19.11      9.30 o 
   5   2   0     1214.97     1267.74     26.41 o 
   6   2   0     1711.19     1577.75     58.78 o 
   7   2   0       54.60       52.56      8.70 o 
   8   2   0      780.65      754.00     19.93 o 
   9   2   0      150.09      147.33      9.02 o 
  10   2   0       31.31       57.98      7.29 o 
   1   3   0    21028.47    22108.65    517.43 o 
   2   3   0     3042.15     3161.31     52.25 o 
   3   3   0     2351.58     2436.38     62.64 o 
   4   3   0       91.58       68.46      9.41 o 
   5   3   0     3411.22     3488.71    101.55 o 
   6   3   0      840.63      835.18     22.25 o 
   7   3   0      764.33      781.81     29.13 o 
   8   3   0      508.94      514.92     21.37 o 
   9   3   0      143.76      150.70      8.82 o 
  10   3   0      593.32      557.78     39.60 o 
   0   4   0     6922.83     7612.36    122.41 o 
   1   4   0      672.05      663.18     23.88 o 
   2   4   0       93.71       77.38      9.69 o 
   3   4   0     2353.93     2441.20     50.89 o 
   4   4   0      229.51      199.58     11.41 o 
   5   4   0      736.62      722.17     26.81 o 
   6   4   0     1880.43     1772.37     56.99 o 
   7   4   0        6.36       24.25     11.58 o 
   8   4   0      455.24      481.12     32.37 o 
   9   4   0       93.79       68.91      9.99 o 
  10   4   0        6.06       17.57     10.99 o 
   1   5   0     4537.50     4592.84     89.00 o 
   2   5   0     2319.52     2570.30     86.27 o 
   3   5   0       43.70       60.87      9.14 o 
   4   5   0       12.50       12.17      7.87 o 
   5   5   0     2319.62     2339.29     71.68 o 
   6   5   0      285.37      271.79     13.09 o 
   7   5   0      255.93      254.02     12.27 o 
   8   5   0      307.41      278.07     18.10 o 
   9   5   0        7.96       33.57     12.06 o 
  10   5   0      113.83      127.89     12.35 o 
   0   6   0    15089.26    15412.60    285.99 o 
   1   6   0      842.14      870.47     13.81 o 
   2   6   0     1792.39     2008.53     35.86 o 
   3   6   0     1452.28     1585.53     24.98 o 
   4   6   0      742.75      788.77     21.68 o 
   5   6   0     2438.04     2478.33    110.31 o 
   6   6   0     1268.50     1165.80     56.41 o 
   7   6   0       20.13       23.61     11.12 o 
   8   6   0      113.18      133.78     11.68 o 
   9   6   0      385.10      371.86     16.51 o 
  10   6   0      167.17      151.60     11.28 o 
   1   7   0      645.77      575.99     12.54 o 
   2   7   0       16.18        4.67     10.69 o 
   3   7   0      118.41      130.08     10.86 o 
   4   7   0      149.87      118.90      7.79 o 
   5   7   0      310.56      309.39      9.85 o 
   6   7   0       33.21       41.18      9.71 o 
   7   7   0     1512.69     1519.91     49.70 o 
   8   7   0      807.16      862.81     40.68 o 
   9   7   0      127.59      153.62     21.28 o 
  10   7   0      271.65      255.67     19.34 o 
   0   8   0     3784.63     4055.28    108.81 o 
   1   8   0     1784.03     1943.40     66.24 o 
   2   8   0       25.87       27.56      8.81 o 
   3   8   0      387.69      379.40     10.43 o 
   4   8   0      400.92      464.69     11.63 o 
   5   8   0     1592.24     1628.60     26.66 o 
   6   8   0       70.01       82.78      9.24 o 
   7   8   0        4.05       28.07     10.05 o 
   8   8   0       32.68       36.28     10.88 o 
   9   8   0       10.48       34.50     11.30 o 
  10   8   0       93.77      100.96     21.06 o 
   1   9   0     5579.93     6183.30    142.81 o 
   2   9   0     1206.49     1200.06     18.86 o 
   3   9   0        4.37       11.22      9.89 o 
   4   9   0      511.27      506.88     11.86 o 
   5   9   0      330.79      390.27      8.90 o 
   6   9   0       74.41       89.22     11.13 o 
   7   9   0      810.88      794.16     34.51 o 
   8   9   0      398.69      393.21     15.16 o 
   9   9   0        0.21       11.37     12.68 o 
   0  10   0     1306.26     1222.10     58.62 o 
   1  10   0     1187.27     1198.84     39.63 o 
   2  10   0       49.98       42.33      9.80 o 
   3  10   0     1183.74     1157.31     33.80 o 
   4  10   0        3.15        4.84     10.09 o 
   5  10   0      511.51      511.43     11.49 o 
   6  10   0     1069.81     1120.78     23.88 o 
   7  10   0       45.44       48.86      8.64 o 
   8  10   0      149.28      142.07     11.16 o 
   9  10   0      328.95      339.63     15.51 o 
   1  11   0      288.38      272.14      8.67 o 
   2  11   0      279.54      291.25     11.49 o 
   3  11   0      151.50      135.41      9.34 o 
   4  11   0      286.93      288.17     11.28 o 
   5  11   0      174.89      169.41      8.42 o 
   6  11   0        3.81       17.94      7.70 o 
   7  11   0      267.02      327.63     12.01 o 
   8  11   0      104.24       99.79      9.14 o 
   9  11   0       46.82       72.86     11.45 o 
   0  12   0      845.09      894.55     26.91 o 
   1  12   0      647.97      620.85     14.75 o 
   2  12   0      559.55      525.08     11.36 o 
   3  12   0      476.77      465.85     20.66 o 
   4  12   0       98.51       82.45      8.60 o 
   5  12   0      428.90      398.44     12.12 o 
   6  12   0      508.93      582.98      9.77 o 
   7  12   0        8.06       31.50     11.11 o 
   8  12   0       56.28       58.95      8.52 o 
   1  13   0      397.44      397.53     10.44 o 
   2  13   0      719.30      662.03     16.31 o 
   3  13   0        3.50        2.34      9.74 o 
   4  13   0      642.87      638.38      9.74 o 
   5  13   0      102.50       92.53      8.49 o 
   6  13   0        0.44       11.80      8.12 o 
   7  13   0      211.25      209.62     12.19 o 
   8  13   0      169.32      181.58     10.41 o 
   0  14   0      811.66      889.23     39.10 o 
   1  14   0       91.41       93.45      9.94 o 
   2  14   0      243.46      230.78     10.11 o 
   3  14   0      209.39      190.15      9.28 o 
   4  14   0        6.84       11.04      9.42 o 
   5  14   0       77.20      121.06      7.91 o 
   6  14   0      125.31      132.81      7.66 o 
   7  14   0        0.74       13.17      9.87 o 
   1  15   0       14.55       35.41      8.39 o 
   2  15   0      244.21      225.04      9.66 o 
   3  15   0      170.59      131.66      9.08 o 
   4  15   0      505.18      497.30     15.49 o 
   5  15   0      158.27      142.20      8.50 o 
   6  15   0       29.28       39.40      8.56 o 
   7  15   0      224.57      187.77     15.47 o 
   0  16   0     1083.38     1009.33     46.82 o 
   1  16   0      419.79      457.15     11.31 o 
   2  16   0      191.46      211.35     11.53 o 
   3  16   0      422.08      378.01     14.06 o 
   4  16   0       31.18       46.69      9.51 o 
   5  16   0        9.89       26.20      8.92 o 
   6  16   0      220.60      226.72      8.39 o 
   1  17   0      145.02      142.47      8.02 o 
   2  17   0      148.75      172.48      8.94 o 
   3  17   0        5.33       12.29      9.75 o 
   4  17   0      148.67      121.99      8.71 o 
   5  17   0        4.76        8.24      7.81 o 
   0  18   0       55.36       62.29     12.91 o 
   1  18   0       30.41       27.75     10.67 o 
   2  18   0       17.00       45.88      9.30 o 
   3  18   0       73.99       75.48      8.30 o 
   4  18   0        0.82       -5.57      7.90 o 
   1  19   0       66.47       59.06      9.11 o 
   2  19   0      201.87      201.15      9.33 o 
   3  19   0        0.03        1.65      6.91 o 
   0  20   0      220.63      222.80     15.22 o 
   1  20   0       18.89       12.73     15.95 o 
 -11   0   1       32.06       41.26      8.83 o 
 -10   0   1      395.72      332.83     21.26 o 
  -9   0   1      389.05      406.07     13.32 o 
  -8   0   1        0.73       12.25      9.79 o 
  -7   0   1      132.47      131.35      9.93 o 
  -6   0   1      591.36      570.56     18.71 o 
  -5   0   1       54.72       49.45     14.14 o 
  -4   0   1      203.70      165.44     15.12 o 
  -3   0   1     4914.52     5117.04     73.84 o 
  -2   0   1    34820.22    34535.79   1074.22 o 
   2   0   1     7400.76     8892.24    284.07 o 
   3   0   1     1187.59     1173.61     51.40 o 
   4   0   1      497.53      450.56     17.01 o 
   5   0   1       14.98        9.40     15.68 o 
   6   0   1       75.38       57.89     14.85 o 
   7   0   1      132.20      117.75     13.42 o 
   8   0   1      283.13      249.23     22.85 o 
   9   0   1      145.39      126.79     10.19 o 
  10   0   1      104.06      102.91      8.39 o 
 -11   1   1      158.86      158.07      8.66 o 
 -10   1   1      393.02      360.36      8.46 o 
  -9   1   1       46.27       49.73      7.75 o 
  -8   1   1      701.98      638.17     16.16 o 
  -7   1   1       27.10       27.21      8.43 o 
  -6   1   1       51.40       42.92      8.00 o 
  -5   1   1     2951.72     2964.87    127.00 o 
  -4   1   1     2195.29     2328.53     32.59 o 
  -3   1   1     4226.05     4533.89     98.42 o 
  -2   1   1     9669.09     9554.31    275.16 o 
   1   1   1       67.26       71.11     26.39 o 
   2   1   1     7643.71     7850.58    334.86 o 
   3   1   1     6166.26     6583.75    248.22 o 
   4   1   1     4101.52     4325.70     70.65 o 
   5   1   1     1307.09     1389.41     34.10 o 
   6   1   1       24.78       24.03      9.61 o 
   7   1   1     1711.75     1699.28     27.88 o 
   8   1   1       42.19       42.35      7.89 o 
   9   1   1      121.01      110.43      8.00 o 
  10   1   1      222.45      206.19      6.46 o 
 -11   2   1        6.26       24.58     10.38 o 
 -10   2   1      132.68      143.83      8.79 o 
  -9   2   1      475.46      454.50     11.44 o 
  -8   2   1      198.30      192.78      9.11 o 
  -7   2   1      188.18      193.45     10.57 o 
  -6   2   1      330.53      310.32      8.96 o 
  -5   2   1      136.07      173.25     10.12 o 
  -4   2   1     3217.05     3325.90    129.48 o 
  -3   2   1     2471.83     2496.31     66.10 o 
  -2   2   1     2323.72     2444.15     44.46 o 
  -1   2   1      785.22      896.15     33.22 o 
   1   2   1      486.02      594.18     15.27 o 
   2   2   1    14010.33    13961.07    519.05 o 
   3   2   1     1881.43     1944.01     65.87 o 
   4   2   1       58.16       65.74     10.14 o 
   5   2   1     3173.22     3369.49    122.46 o 
   6   2   1     1214.16     1136.28     28.04 o 
   7   2   1      189.57      191.58      8.43 o 
   8   2   1     1403.09     1330.43     47.20 o 
   9   2   1       99.82      103.79      7.79 o 
  10   2   1      140.00      136.46      8.63 o 
 -10   3   1      418.73      392.06     16.85 o 
  -9   3   1       80.20       77.98     12.28 o 
  -8   3   1      615.62      588.22     25.36 o 
  -7   3   1       85.37       88.70     11.43 o 
  -6   3   1       40.60       50.39      9.44 o 
  -5   3   1       20.85       23.43     10.38 o 
  -4   3   1     1181.72     1083.23     32.60 o 
  -3   3   1     1199.59     1061.30     21.45 o 
  -2   3   1       51.25       46.13     15.11 o 
  -1   3   1     8385.08     8936.13    254.66 o 
   0   3   1       54.18       34.19     13.69 o 
   1   3   1      510.52      580.55     15.40 o 
   2   3   1      199.71      150.68      8.91 o 
   3   3   1     1503.75     1445.50     57.57 o 
   4   3   1     1315.05     1221.24     49.03 o 
   5   3   1      129.23      117.03      8.80 o 
   6   3   1        9.18        9.15      7.44 o 
   7   3   1      333.73      333.53     10.11 o 
   8   3   1      150.05      154.69      8.42 o 
   9   3   1       70.29       80.03      7.98 o 
  10   3   1      233.24      206.47      9.38 o 
 -10   4   1      108.16       98.77     12.13 o 
  -9   4   1      378.97      343.30     19.93 o 
  -8   4   1      158.11      167.74     12.60 o 
  -7   4   1      333.78      322.72     16.62 o 
  -6   4   1       93.67       85.67      8.79 o 
  -5   4   1        5.84       14.97     11.30 o 
  -4   4   1     3172.15     3260.95     54.55 o 
  -3   4   1    11849.16    11782.64    252.95 o 
  -2   4   1      309.97      285.63     13.09 o 
  -1   4   1      223.36      243.73     14.61 o 
   0   4   1     6288.51     6586.98    127.71 o 
   1   4   1     4097.45     4132.05    110.46 o 
   2   4   1     3528.22     3591.81     61.99 o 
   3   4   1     1616.46     1627.16     19.65 o 
   4   4   1      408.02      406.43     15.04 o 
   5   4   1     2785.33     2811.62    126.65 o 
   6   4   1      995.73      934.64     27.68 o 
   7   4   1       48.45       48.56      7.28 o 
   8   4   1      769.42      781.85     22.46 o 
   9   4   1       31.13       39.93     10.56 o 
  10   4   1      105.83       94.52     15.19 o 
 -10   5   1      113.79      126.43     11.84 o 
  -9   5   1       11.47       12.92     12.19 o 
  -8   5   1      738.25      792.98     38.38 o 
  -7   5   1      392.65      372.38     12.77 o 
  -6   5   1       89.74       98.93     11.17 o 
  -5   5   1     1497.42     1532.82     37.38 o 
  -4   5   1     1621.10     1590.51     39.67 o 
  -3   5   1     2777.23     2789.93     40.51 o 
  -2   5   1    11775.41    11968.90    247.52 o 
  -1   5   1     3325.53     3435.25     46.45 o 
   0   5   1      930.71     1087.01     32.25 o 
   1   5   1     3157.15     3328.85     56.47 o 
   2   5   1      145.49      188.92      9.96 o 
   3   5   1     1202.25     1161.81     31.19 o 
   4   5   1     3903.39     3883.81     82.11 o 
   5   5   1        2.20       -1.64      9.34 o 
   6   5   1        8.40       15.46      9.97 o 
   7   5   1     1049.86     1045.70     52.26 o 
   8   5   1        5.10       14.82     10.21 o 
   9   5   1      255.10      235.39     16.87 o 
  10   5   1      132.99      136.86     15.84 o 
 -10   6   1      281.77      283.26     22.05 o 
  -9   6   1      670.39      702.07     37.17 o 
  -8   6   1        4.56        3.88     10.20 o 
  -7   6   1        6.50        5.38     10.54 o 
  -6   6   1      286.22      264.68     11.92 o 
  -5   6   1       69.71       55.12      8.31 o 
  -4   6   1      118.91       91.08      9.75 o 
  -3   6   1     2613.32     2587.80     55.80 o 
  -2   6   1      544.03      562.97     13.69 o 
  -1   6   1      466.00      418.71     15.02 o 
   0   6   1      773.94      908.55     27.30 o 
   1   6   1      613.64      622.81     13.24 o 
   2   6   1      957.68      877.93     20.71 o 
   3   6   1     1327.18     1382.15     38.41 o 
   4   6   1       10.12       17.21      9.49 o 
   5   6   1     1075.94      997.75     41.06 o 
   6   6   1     1107.04     1125.26     41.49 o 
   7   6   1        5.93       10.09     10.34 o 
   8   6   1       98.77      111.65     12.02 o 
   9   6   1       45.42       24.58     10.13 o 
  10   6   1        3.51       10.84     11.14 o 
 -10   7   1      205.29      239.98     12.24 o 
  -9   7   1       45.16       41.55     12.40 o 
  -8   7   1      670.14      669.55     25.03 o 
  -7   7   1      329.65      372.42     10.65 o 
  -6   7   1      554.24      507.94     12.05 o 
  -5   7   1      852.86      859.49     23.65 o 
  -4   7   1       23.88       28.00      9.89 o 
  -3   7   1     2384.56     2476.51     78.17 o 
  -2   7   1      966.87      976.24     13.97 o 
  -1   7   1        5.66       10.79     10.63 o 
   0   7   1      307.20      331.14     12.48 o 
   1   7   1      753.60      736.14     11.75 o 
   2   7   1      332.44      296.24     10.22 o 
   3   7   1     3632.56     3703.45     84.93 o 
   4   7   1      941.20      895.03     23.31 o 
   5   7   1      375.74      360.61     10.59 o 
   6   7   1      146.89      172.14     11.21 o 
   7   7   1     1168.80     1207.29     60.64 o 
   8   7   1      173.20      180.35     12.62 o 
   9   7   1      165.06      172.29     11.69 o 
  10   7   1      281.20      288.13    123.50 o 
 -10   8   1      120.47      157.65     12.47 o 
  -9   8   1      355.93      340.87     14.07 o 
  -8   8   1       75.51       59.58      9.17 o 
  -7   8   1        9.83       19.49     10.37 o 
  -6   8   1      443.27      437.27      9.49 o 
  -5   8   1      178.61      166.68     10.09 o 
  -4   8   1     1183.97     1056.08     37.65 o 
  -3   8   1     4126.39     4251.46    224.96 o 
  -2   8   1      644.12      584.09     11.17 o 
  -1   8   1     2749.07     3039.44     53.69 o 
   0   8   1       19.26       14.82     10.07 o 
   1   8   1        7.33       13.41     10.07 o 
   2   8   1     1216.60     1073.91     13.82 o 
   3   8   1     1258.31     1357.76     17.16 o 
   4   8   1      283.67      332.33      9.17 o 
   5   8   1     1251.83     1199.15     20.04 o 
   6   8   1      830.70      790.83     37.20 o 
   7   8   1     1034.18      967.82     47.74 o 
   8   8   1      333.04      364.50     23.72 o 
   9   8   1        9.57        7.57     11.95 o 
  -9   9   1        6.63       13.15      9.08 o 
  -8   9   1      445.17      479.13     25.08 o 
  -7   9   1      161.17      203.22      8.98 o 
  -6   9   1      267.21      271.35      9.01 o 
  -5   9   1     1013.97      939.01     23.21 o 
  -4   9   1      176.90      182.32     10.22 o 
  -3   9   1       12.74        1.93      9.41 o 
  -2   9   1      811.62      744.54     14.43 o 
  -1   9   1     1830.26     2128.05     32.14 o 
   0   9   1      110.42      136.27     10.89 o 
   1   9   1     2863.62     2883.18     51.03 o 
   2   9   1       47.20       57.71     10.28 o 
   3   9   1      493.91      481.46     10.57 o 
   4   9   1      985.79      958.37     15.45 o 
   5   9   1       92.69       90.65      9.07 o 
   6   9   1       15.78       14.35      9.12 o 
   7   9   1       84.95       77.64     10.27 o 
   8   9   1       48.82       61.40     10.06 o 
   9   9   1       69.15       94.56     12.18 o 
  -9  10   1      453.90      459.67     11.92 o 
  -8  10   1        8.35       21.63     10.57 o 
  -7  10   1      191.61      210.63     10.58 o 
  -6  10   1      100.01       87.68      8.92 o 
  -5  10   1       28.28       25.64      8.31 o 
  -4  10   1      760.23      770.15     12.84 o 
  -3  10   1     2247.18     2283.88     34.95 o 
  -2  10   1       12.24       12.43      9.23 o 
  -1  10   1     1265.54     1329.40     36.32 o 
   0  10   1      431.05      408.38     10.15 o 
   1  10   1        4.80       -6.25      8.74 o 
   2  10   1     1257.73     1276.56     23.64 o 
   3  10   1     1127.74     1106.55     23.51 o 
   4  10   1       21.57       30.76      8.12 o 
   5  10   1      133.45      144.44      8.14 o 
   6  10   1     1324.50     1282.73     26.56 o 
   7  10   1        0.99       20.39     10.64 o 
   8  10   1      101.15      112.70      9.86 o 
   9  10   1      158.77      152.00     10.20 o 
  -9  11   1        1.36       24.81      9.32 o 
  -8  11   1      422.12      457.43     16.51 o 
  -7  11   1      276.51      252.95      9.80 o 
  -6  11   1      242.80      211.83      9.01 o 
  -5  11   1      520.17      521.68     11.53 o 
  -4  11   1      361.18      369.01     10.55 o 
  -3  11   1      840.38      903.43     12.51 o 
  -2  11   1      877.80      823.39     19.89 o 
  -1  11   1      200.16      168.97      9.92 o 
   0  11   1      138.39      146.97      9.23 o 
   1  11   1      831.59      879.79     30.60 o 
   2  11   1      103.09      134.52      8.33 o 
   3  11   1      184.45      177.37     12.10 o 
   4  11   1     1360.97     1423.07     34.87 o 
   5  11   1       70.22       82.42      7.84 o 
   6  11   1      301.07      312.28     13.22 o 
   7  11   1      228.38      198.94     13.30 o 
   8  11   1       20.98       21.86     12.49 o 
  -8  12   1       29.02       39.36      8.87 o 
  -7  12   1       57.12       54.00      9.32 o 
  -6  12   1      166.22      169.13     12.32 o 
  -5  12   1       24.21       36.58      9.76 o 
  -4  12   1      444.68      423.77     19.83 o 
  -3  12   1      479.25      392.96     11.74 o 
  -2  12   1      188.97      184.64      9.16 o 
  -1  12   1      479.25      460.43     12.91 o 
   0  12   1      715.98      684.85     15.91 o 
   1  12   1       30.35       42.72      7.44 o 
   2  12   1      539.53      557.51     10.91 o 
   3  12   1      361.87      320.26     10.04 o 
   4  12   1       13.97       13.08      8.82 o 
   5  12   1      667.11      649.87     11.32 o 
   6  12   1      408.24      405.73      8.96 o 
   7  12   1       35.67       65.22     12.12 o 
   8  12   1       82.93       86.22     11.00 o 
  -8  13   1      197.37      206.04     11.29 o 
  -7  13   1      175.85      174.82      9.38 o 
  -6  13   1       89.58       84.64      8.34 o 
  -5  13   1       42.77       58.42      9.32 o 
  -4  13   1      566.37      491.78     12.06 o 
  -3  13   1      248.35      250.98      9.77 o 
  -2  13   1     1395.89     1430.27     31.93 o 
  -1  13   1      266.74      289.17      9.94 o 
   0  13   1       50.13       95.87      8.94 o 
   1  13   1      307.99      297.03      9.69 o 
   2  13   1       40.20       29.48      8.12 o 
   3  13   1      163.69      198.28      9.58 o 
   4  13   1      259.07      236.71      8.58 o 
   5  13   1       48.93       49.12      7.93 o 
   6  13   1       28.23       31.63      8.20 o 
   7  13   1      184.90      178.00     11.65 o 
   8  13   1       48.19       58.90     10.16 o 
  -7  14   1       86.54       85.45      9.34 o 
  -6  14   1      219.53      259.61      9.00 o 
  -5  14   1       14.27       24.42     10.19 o 
  -4  14   1      319.36      335.94      8.67 o 
  -3  14   1      125.20      144.15      8.98 o 
  -2  14   1      206.31      214.38      9.38 o 
  -1  14   1      507.37      561.10     10.74 o 
   0  14   1      701.60      660.56     38.16 o 
   1  14   1        0.53       10.54      8.24 o 
   2  14   1      829.84      792.96     23.24 o 
   3  14   1      398.78      452.17      9.97 o 
   4  14   1      207.32      239.12      9.23 o 
   5  14   1      489.97      451.94      9.70 o 
   6  14   1      222.95      245.95      9.45 o 
   7  14   1      118.65      143.89     13.87 o 
  -7  15   1       84.95       88.25      9.12 o 
  -6  15   1       58.37       53.23      8.90 o 
  -5  15   1      311.14      286.38     10.08 o 
  -4  15   1       96.48       76.96      8.12 o 
  -3  15   1      370.01      309.51     17.22 o 
  -2  15   1      879.61      807.13     35.12 o 
  -1  15   1        4.19       21.62      7.07 o 
   0  15   1      245.69      266.80     11.35 o 
   1  15   1      159.00      167.58      8.74 o 
   2  15   1       11.89       35.90      9.10 o 
   3  15   1       12.07       18.99      8.47 o 
   4  15   1      651.93      659.13     12.13 o 
   5  15   1      324.70      292.81     13.78 o 
   6  15   1       29.52       25.17      7.66 o 
   7  15   1      147.46      168.17     16.33 o 
  -6  16   1      240.91      261.85      8.64 o 
  -5  16   1        1.56        9.35      9.28 o 
  -4  16   1      118.26      106.97      9.33 o 
  -3  16   1      311.21      308.86      8.94 o 
  -2  16   1      217.83      159.77      8.63 o 
  -1  16   1       96.87       85.93      9.54 o 
   0  16   1      319.69      362.37     14.48 o 
   1  16   1       57.83       51.00      8.22 o 
   2  16   1      314.46      295.58      9.52 o 
   3  16   1       49.87       68.05      7.95 o 
   4  16   1        1.26        1.71      8.54 o 
   5  16   1        3.75       19.74      7.75 o 
   6  16   1      104.74      104.77      8.51 o 
  -6  17   1       43.74       43.21     23.47 o 
  -5  17   1      126.78      131.83      9.49 o 
  -4  17   1      127.04      135.07      8.56 o 
  -3  17   1       16.85       20.53     11.32 o 
  -2  17   1      286.90      286.37     10.59 o 
  -1  17   1      151.50      158.43      9.10 o 
   0  17   1      215.21      216.87     12.55 o 
   1  17   1      254.78      245.73      8.87 o 
   2  17   1        2.77       17.86      8.01 o 
   3  17   1      102.77       87.69      8.96 o 
   4  17   1      357.29      419.69      9.42 o 
   5  17   1        1.90        1.69      6.82 o 
  -5  18   1        1.45        0.04     24.40 o 
  -4  18   1      140.81      128.12      8.24 o 
  -3  18   1       79.23       87.61      9.18 o 
  -2  18   1        4.14        1.43      9.31 o 
  -1  18   1      206.51      186.52      8.76 o 
   0  18   1       91.01      135.67      8.41 o 
   1  18   1       36.60       52.04      8.51 o 
   2  18   1      304.81      292.75      9.44 o 
   3  18   1      178.29      168.28     10.74 o 
   4  18   1        0.30       11.09      7.72 o 
  -3  19   1       10.05        8.16      7.98 o 
  -2  19   1      113.94       98.61      7.57 o 
  -1  19   1        8.37       17.35      8.08 o 
   0  19   1       15.08       30.68      7.74 o 
   1  19   1       38.13       48.14     11.20 o 
   2  19   1        1.91        7.89      8.34 o 
   3  19   1        7.80       22.24      8.74 o 
  -1  20   1      107.68      117.28     12.92 o 
   0  20   1      276.94      312.38     16.43 o 
 -11   0   2        1.10       10.77      9.51 o 
 -10   0   2      302.12      291.05     11.53 o 
  -9   0   2       20.10       15.85      8.77 o 
  -8   0   2       53.44       40.87     12.44 o 
  -7   0   2     2531.68     2405.77     17.49 o 
  -6   0   2      420.87      397.84     12.37 o 
  -5   0   2      926.42     1001.92     18.73 o 
  -4   0   2      266.79      288.63     13.04 o 
  -3   0   2     4605.64     4667.17    107.95 o 
  -2   0   2      207.10      222.14     12.35 o 
  -1   0   2      102.50       77.34     14.96 o 
   0   0   2       94.39      139.18     13.09 o 
   1   0   2     2456.74     2523.30    138.94 o 
   2   0   2     4909.77     5387.50     48.40 o 
   3   0   2      962.16      970.11     79.15 o 
   4   0   2     1097.40     1358.63     85.21 o 
   5   0   2     3636.90     3780.64    105.88 o 
   6   0   2      518.27      584.87     23.91 o 
   7   0   2      180.97      182.63     14.44 o 
   8   0   2      525.97      541.61     12.58 o 
   9   0   2      193.11      166.60     10.54 o 
  10   0   2      405.74      385.94     14.73 o 
 -11   1   2      209.77      202.08     10.45 o 
 -10   1   2       66.52       63.46      7.37 o 
  -9   1   2       83.52       78.10      7.72 o 
  -8   1   2     1352.94     1306.05     21.51 o 
  -7   1   2      138.10      128.57      7.88 o 
  -6   1   2     1491.94     1410.79     33.03 o 
  -5   1   2     2294.92     2275.18     69.66 o 
  -4   1   2     1983.37     1941.31     59.30 o 
  -3   1   2       96.51       95.97      7.42 o 
  -2   1   2    10772.76    11372.00    178.10 o 
  -1   1   2     1416.15     1555.26     41.47 o 
   0   1   2     1396.05     1523.70     70.78 o 
   1   1   2     1138.93     1238.44     50.67 o 
   2   1   2      126.96      142.70     10.73 o 
   3   1   2      326.27      309.66     17.53 o 
   4   1   2      948.10      838.14     43.97 o 
   5   1   2       79.54       97.94      8.03 o 
   6   1   2      556.66      480.55      9.54 o 
   7   1   2      128.51      133.99      8.52 o 
   8   1   2       59.19       57.03      8.92 o 
   9   1   2      172.79      202.11      8.40 o 
  10   1   2      161.52      156.07      7.41 o 
 -11   2   2       19.09       18.37      9.22 o 
 -10   2   2      164.80      155.97      9.86 o 
  -9   2   2       22.55       34.55      9.38 o 
  -8   2   2       30.52       36.78      7.46 o 
  -7   2   2     1696.04     1625.39     36.42 o 
  -6   2   2      475.76      515.44     20.20 o 
  -5   2   2     1492.77     1541.79     46.67 o 
  -4   2   2     1824.53     1766.79     34.95 o 
  -3   2   2     1505.76     1603.46     43.42 o 
  -2   2   2    11808.33    12560.46    869.98 o 
  -1   2   2       28.86       26.48     12.93 o 
   0   2   2      172.83      226.77     13.52 o 
   1   2   2     2688.82     2949.46    107.73 o 
   2   2   2     1144.00     1138.55     27.14 o 
   3   2   2     6996.35     7209.47    231.47 o 
   4   2   2       88.16       90.41      9.70 o 
   5   2   2      661.35      672.67     28.18 o 
   6   2   2       59.37       73.89      8.52 o 
   7   2   2      116.89      109.02      8.10 o 
   8   2   2      643.43      622.74     19.94 o 
   9   2   2      167.39      155.32      7.18 o 
  10   2   2      112.22      113.51      7.77 o 
 -11   3   2      190.77      159.88     10.61 o 
 -10   3   2      114.68      114.38      9.82 o 
  -9   3   2       65.52       69.19      9.78 o 
  -8   3   2      993.07      962.01     36.17 o 
  -7   3   2       76.63       79.82     11.87 o 
  -6   3   2     1640.38     1581.51     60.74 o 
  -5   3   2     1756.82     1713.12     65.47 o 
  -4   3   2      680.88      736.93     24.63 o 
  -3   3   2      104.16      105.74     12.35 o 
  -2   3   2     1197.23     1202.55     45.70 o 
  -1   3   2     4504.23     4960.55    206.41 o 
   0   3   2    25784.22    25570.50    288.41 o 
   1   3   2      160.18      173.20     11.39 o 
   2   3   2      715.77      646.49     14.49 o 
   3   3   2     3061.12     2951.71    116.89 o 
   4   3   2     1434.42     1488.81     56.76 o 
   5   3   2       92.68       96.28      7.47 o 
   6   3   2     1013.79      981.83     43.83 o 
   7   3   2      230.02      227.58      7.49 o 
   8   3   2       40.34       47.51      8.14 o 
   9   3   2      324.84      315.31      8.85 o 
  10   3   2      188.76      189.37      8.91 o 
 -10   4   2      182.14      187.70     15.64 o 
  -9   4   2      117.09      126.01     11.83 o 
  -8   4   2      196.11      206.24     11.59 o 
  -7   4   2     2009.53     2058.51     86.97 o 
  -6   4   2      585.64      573.84     29.54 o 
  -5   4   2      236.74      256.42     10.80 o 
  -4   4   2      621.97      643.49     15.01 o 
  -3   4   2     1910.75     1855.23     72.32 o 
  -2   4   2      596.29      602.83     16.02 o 
  -1   4   2     2966.00     3059.74     90.53 o 
   0   4   2      305.27      340.78     15.93 o 
   1   4   2      438.85      399.66     11.23 o 
   2   4   2     4350.56     4500.02    138.57 o 
   3   4   2     2077.52     1945.67     55.71 o 
   4   4   2      524.56      492.64     12.73 o 
   5   4   2       42.47       35.69      7.71 o 
   6   4   2        1.48        8.69      7.76 o 
   7   4   2      519.86      455.42     17.20 o 
   8   4   2      610.25      648.64     23.96 o 
   9   4   2       66.37       63.76      9.59 o 
  10   4   2       54.64       60.87     10.03 o 
 -10   5   2        3.04        8.11      8.34 o 
  -9   5   2       48.88       42.68     10.22 o 
  -8   5   2      513.81      521.42     21.62 o 
  -7   5   2       62.10       62.65     11.69 o 
  -6   5   2      695.33      693.26     33.14 o 
  -5   5   2     4562.17     4551.73     52.25 o 
  -4   5   2      587.67      653.28     17.60 o 
  -3   5   2      183.41      192.06     14.01 o 
  -2   5   2     1300.01     1274.44     43.60 o 
  -1   5   2     2821.70     2950.58     56.32 o 
   0   5   2     4325.47     4661.41    152.15 o 
   1   5   2     1198.16     1114.99     22.27 o 
   2   5   2     1504.56     1609.50     73.41 o 
   3   5   2      944.56      952.88     40.72 o 
   4   5   2      852.47      849.93     36.01 o 
   5   5   2       44.41       54.69      8.27 o 
   6   5   2      576.22      579.01     29.41 o 
   7   5   2      215.10      202.62     10.07 o 
   8   5   2       22.47       33.15      8.52 o 
   9   5   2      191.06      202.32      9.79 o 
  10   5   2      190.37      166.69     23.74 o 
 -10   6   2      229.88      257.59     12.93 o 
  -9   6   2      104.21       69.25      8.97 o 
  -8   6   2       76.77       74.62     10.22 o 
  -7   6   2     2016.71     2063.89     64.68 o 
  -6   6   2       12.75       12.33      9.61 o 
  -5   6   2      349.26      370.16      9.63 o 
  -4   6   2      332.01      283.87     11.35 o 
  -3   6   2      321.05      274.43     12.17 o 
  -2   6   2        5.48       45.95     11.28 o 
  -1   6   2     3010.89     3161.86    155.47 o 
   0   6   2      258.69      254.62     11.90 o 
   1   6   2     1290.39     1238.13     40.99 o 
   2   6   2     1176.18     1121.89     18.31 o 
   3   6   2     2122.83     2140.78     29.87 o 
   4   6   2       23.32       29.18      8.20 o 
   5   6   2      955.95      909.06     27.21 o 
   6   6   2        1.19       11.00      8.92 o 
   7   6   2      308.92      315.63     16.05 o 
   8   6   2      532.12      555.26     19.53 o 
   9   6   2       10.08       26.92     11.33 o 
 -10   7   2       23.16       16.14     11.33 o 
  -9   7   2       38.14       43.03     10.11 o 
  -8   7   2      377.65      412.73     17.81 o 
  -7   7   2       67.91       68.26      9.91 o 
  -6   7   2     1859.66     1901.48     39.27 o 
  -5   7   2     1706.61     1815.31     39.97 o 
  -4   7   2      172.56      156.33     11.47 o 
  -3   7   2     2050.62     2197.71     44.74 o 
  -2   7   2      822.37      896.92     14.51 o 
  -1   7   2      544.32      581.05     13.08 o 
   0   7   2     1212.49     1098.48     16.75 o 
   1   7   2     3231.52     3232.02     91.54 o 
   2   7   2        8.71       10.12      8.73 o 
   3   7   2     2223.78     2287.85     42.77 o 
   4   7   2       14.03        7.09      8.61 o 
   5   7   2        0.62       -3.04     10.48 o 
   6   7   2      178.41      171.86     13.29 o 
   7   7   2        5.09       12.52     10.04 o 
   8   7   2      147.61      155.58      9.85 o 
   9   7   2      302.15      321.44     16.49 o 
 -10   8   2      202.17      178.77     11.78 o 
  -9   8   2       28.63       38.50      9.43 o 
  -8   8   2       57.67       52.45     10.29 o 
  -7   8   2      510.39      516.99     13.45 o 
  -6   8   2       77.48       83.92     10.13 o 
  -5   8   2       50.31       38.69      8.34 o 
  -4   8   2      795.28      794.26     36.07 o 
  -3   8   2     1094.30     1218.98     26.39 o 
  -2   8   2      350.17      359.34     12.00 o 
  -1   8   2     1304.44     1267.08     28.86 o 
   0   8   2       70.00      110.60      9.43 o 
   1   8   2     1798.52     1878.74     22.30 o 
   2   8   2      960.00      939.48     28.44 o 
   3   8   2     1518.98     1432.65     21.02 o 
   4   8   2      121.01      105.91      9.41 o 
   5   8   2     2462.13     2352.24     58.62 o 
   6   8   2      301.20      298.48     16.92 o 
   7   8   2      443.62      479.59     23.09 o 
   8   8   2      818.39      739.01     42.92 o 
   9   8   2        3.19       25.89     10.68 o 
  -9   9   2      115.30      103.06     10.56 o 
  -8   9   2       92.16      113.80     10.67 o 
  -7   9   2      426.50      401.49     10.63 o 
  -6   9   2     1477.99     1489.79     40.37 o 
  -5   9   2      898.11      895.20     21.79 o 
  -4   9   2       37.99       42.42      8.82 o 
  -3   9   2       57.97       46.11     10.39 o 
  -2   9   2      695.82      603.27     14.53 o 
  -1   9   2       27.32       50.29      9.74 o 
   0   9   2      290.12      270.97      9.90 o 
   1   9   2     2164.77     2269.27     42.18 o 
   2   9   2       80.66       74.34      8.68 o 
   3   9   2     1613.98     1641.03     38.45 o 
   4   9   2      911.48      904.87     28.99 o 
   5   9   2      443.75      423.07     13.63 o 
   6   9   2      304.24      327.20     10.06 o 
   7   9   2        3.75       30.14     11.06 o 
   8   9   2        0.17        2.86      9.51 o 
   9   9   2      289.25      262.75     15.73 o 
  -9  10   2      152.35      166.26     11.94 o 
  -8  10   2      107.58      111.75     10.92 o 
  -7  10   2      461.59      444.58     19.75 o 
  -6  10   2       99.15      114.07      9.16 o 
  -5  10   2        4.06        9.78      9.34 o 
  -4  10   2     1322.84     1350.45     47.38 o 
  -3  10   2      623.55      613.60     11.38 o 
  -2  10   2       40.11       63.02      9.32 o 
  -1  10   2     2178.47     2228.46     62.85 o 
   0  10   2      209.29      184.69      8.89 o 
   1  10   2      282.23      296.66      9.91 o 
   2  10   2     1052.64      954.40     15.25 o 
   3  10   2      214.74      209.56      7.91 o 
   4  10   2        7.50       17.89      9.50 o 
   5  10   2        8.16       10.79      8.67 o 
   6  10   2       98.19       97.92      9.61 o 
   7  10   2       18.16       28.38      9.56 o 
   8  10   2      397.62      422.35     18.42 o 
  -9  11   2      133.71      138.93     10.89 o 
  -8  11   2       93.45       95.50     11.50 o 
  -7  11   2      133.82      125.23      9.80 o 
  -6  11   2      701.73      675.76     16.19 o 
  -5  11   2     1138.45     1086.47     14.90 o 
  -4  11   2       49.69       55.44      9.90 o 
  -3  11   2      634.18      598.02     14.93 o 
  -2  11   2      441.16      455.74      9.51 o 
  -1  11   2      375.46      384.67      9.52 o 
   0  11   2      943.54      958.09     12.72 o 
   1  11   2      795.36      737.82     10.46 o 
   2  11   2      179.03      192.86      9.93 o 
   3  11   2      420.32      414.61     10.42 o 
   4  11   2      916.21      985.43     18.83 o 
   5  11   2       20.28       12.96      8.89 o 
   6  11   2      282.87      269.71     10.65 o 
   7  11   2      158.61      190.89     12.23 o 
   8  11   2        1.80        1.38      9.13 o 
  -8  12   2       66.97       44.70      9.65 o 
  -7  12   2      302.67      282.60      8.61 o 
  -6  12   2      376.85      385.06     16.52 o 
  -5  12   2       24.31       36.66     11.04 o 
  -4  12   2      491.91      475.11     11.47 o 
  -3  12   2       16.34       27.70     10.82 o 
  -2  12   2       13.26       20.79     10.36 o 
  -1  12   2      527.52      536.06     38.93 o 
   0  12   2      167.82      173.58      8.50 o 
   1  12   2      288.09      285.82      9.13 o 
   2  12   2      670.61      625.97     10.73 o 
   3  12   2      586.18      573.68     12.83 o 
   4  12   2      453.49      463.51      9.03 o 
   5  12   2      165.39      193.26     10.49 o 
   6  12   2       22.31       23.48      9.41 o 
   7  12   2      263.95      243.82     11.02 o 
   8  12   2      267.61      300.48     12.03 o 
  -8  13   2       71.00       58.58     11.96 o 
  -7  13   2       23.33       35.95      8.57 o 
  -6  13   2      148.93      193.24      8.91 o 
  -5  13   2      263.82      246.11      9.88 o 
  -4  13   2      362.92      375.46     13.16 o 
  -3  13   2      162.97      176.38     10.59 o 
  -2  13   2      468.51      472.44      9.54 o 
  -1  13   2       75.41       66.92      8.58 o 
   0  13   2     1233.84     1169.13     22.94 o 
   1  13   2     1196.85     1173.99     31.81 o 
   2  13   2      302.78      316.16     10.01 o 
   3  13   2      613.14      560.14     12.19 o 
   4  13   2       11.30       18.78      7.83 o 
   5  13   2       28.98       50.85      9.42 o 
   6  13   2      170.04      172.96      9.52 o 
   7  13   2      147.83      138.00     10.11 o 
  -8  14   2       18.38       18.05     23.63 o 
  -7  14   2      241.54      224.57      9.42 o 
  -6  14   2      137.92      131.41      8.34 o 
  -5  14   2      109.96      110.24      9.49 o 
  -4  14   2      647.62      618.44     18.67 o 
  -3  14   2       22.16        7.28      9.89 o 
  -2  14   2       18.08       24.12      8.88 o 
  -1  14   2      356.69      345.15      9.59 o 
   0  14   2      273.53      308.63     13.46 o 
   1  14   2       10.75       27.40      9.06 o 
   2  14   2     1007.27     1018.56     15.95 o 
   3  14   2      811.87      784.17     13.22 o 
   4  14   2      168.28      151.91      8.37 o 
   5  14   2      352.81      375.88     11.75 o 
   6  14   2       30.82       28.59      8.85 o 
   7  14   2      128.65      132.67      9.56 o 
  -7  15   2       21.72       27.07      8.92 o 
  -6  15   2      261.66      267.26      9.15 o 
  -5  15   2      506.72      474.37     10.29 o 
  -4  15   2      105.03      115.64      9.90 o 
  -3  15   2      234.76      240.17     10.07 o 
  -2  15   2      710.66      740.12     21.18 o 
  -1  15   2        5.77       16.82     10.32 o 
   0  15   2      283.54      281.81     11.48 o 
   1  15   2      275.44      284.03      9.82 o 
   2  15   2        2.15        0.07      7.56 o 
   3  15   2        9.45       18.34      8.79 o 
   4  15   2       86.04       72.02      7.75 o 
   5  15   2       23.20       35.03      8.32 o 
   6  15   2       58.40       95.42      8.70 o 
  -6  16   2      102.51       93.49      8.71 o 
  -5  16   2        3.80       22.52      8.66 o 
  -4  16   2      292.47      339.23     11.51 o 
  -3  16   2       42.35       33.86      8.75 o 
  -2  16   2        9.36        3.20      8.99 o 
  -1  16   2       38.92       41.86      8.44 o 
   0  16   2      126.95      133.38      8.76 o 
   1  16   2       83.05       73.05      8.27 o 
   2  16   2      558.11      568.96     13.12 o 
   3  16   2        4.14       14.42      7.92 o 
   4  16   2      212.63      203.40      9.54 o 
   5  16   2       26.89       42.94      9.79 o 
   6  16   2       36.92       37.63     10.85 o 
  -6  17   2      104.18       95.26     24.69 o 
  -5  17   2      114.71      115.68      8.72 o 
  -4  17   2        1.92        9.76      9.82 o 
  -3  17   2       35.87       30.90      8.82 o 
  -2  17   2      240.27      231.97      9.71 o 
  -1  17   2        7.85       26.63      7.92 o 
   0  17   2      282.02      290.85     12.51 o 
   1  17   2      209.88      165.79      8.34 o 
   2  17   2       15.13        8.97      8.23 o 
   3  17   2      296.10      314.54     12.95 o 
   4  17   2      324.77      310.02      9.98 o 
   5  17   2        6.97       15.33      7.69 o 
  -4  18   2      268.72      284.13      9.98 o 
  -3  18   2       58.90       68.58      9.42 o 
  -2  18   2       44.50       51.27     10.09 o 
  -1  18   2      171.08      190.90      8.02 o 
   0  18   2       84.33       80.10      7.51 o 
   1  18   2       27.02       21.85      8.02 o 
   2  18   2      247.45      237.04     11.64 o 
   3  18   2       90.91       77.38     14.18 o 
   4  18   2       34.75       42.95      9.41 o 
  -3  19   2      171.56      168.66      8.02 o 
  -2  19   2       85.84       64.40      9.46 o 
  -1  19   2       18.88       30.93      8.73 o 
   0  19   2      206.84      213.37      8.44 o 
   1  19   2      149.30      152.49      9.55 o 
   2  19   2       32.30       33.14      7.95 o 
 -11   0   3      165.38      168.30     16.76 o 
 -10   0   3      381.12      381.37     17.31 o 
  -9   0   3        0.94       15.05     12.20 o 
  -8   0   3      436.88      395.57     13.82 o 
  -7   0   3      684.02      662.88     13.95 o 
  -6   0   3     1734.65     1690.32     45.67 o 
  -5   0   3     2399.49     2560.24     51.55 o 
  -4   0   3       42.83       31.42     10.03 o 
  -3   0   3     7939.36     8681.73    168.48 o 
  -2   0   3      927.48      921.86     29.30 o 
  -1   0   3     7101.59     7087.80    320.77 o 
   0   0   3      445.89      502.09     12.75 o 
   1   0   3      882.12     1063.33     27.73 o 
   2   0   3     1030.37     1147.85     72.26 o 
   3   0   3       74.40      106.76     12.43 o 
   4   0   3     1161.81     1157.45     24.22 o 
   5   0   3     2456.41     2500.92     69.16 o 
   6   0   3      520.74      532.37     12.95 o 
   7   0   3      377.94      376.25     15.84 o 
   8   0   3      259.66      260.51     11.27 o 
   9   0   3        0.35        8.15     12.98 o 
  10   0   3      151.42      141.79      8.98 o 
 -11   1   3      135.79      130.59      9.40 o 
 -10   1   3       49.68       50.09      8.95 o 
  -9   1   3      547.30      516.34     24.45 o 
  -8   1   3      875.07      815.74     29.08 o 
  -7   1   3       15.84       16.92      7.17 o 
  -6   1   3       91.76       80.09      8.11 o 
  -5   1   3      559.54      507.01     13.87 o 
  -4   1   3        8.08        5.71      7.91 o 
  -3   1   3     5202.62     5541.71    126.55 o 
  -2   1   3      116.05      119.05      9.02 o 
  -1   1   3     4287.87     4486.76    103.37 o 
   0   1   3    41520.68    38310.20    952.59 o 
   1   1   3       26.00       12.48      7.28 o 
   2   1   3     1830.89     1887.34     93.11 o 
   3   1   3      389.07      357.59     11.13 o 
   4   1   3      377.98      413.03     10.81 o 
   5   1   3      791.58      775.22     10.26 o 
   6   1   3     1342.81     1370.68     32.21 o 
   7   1   3      522.42      533.76     10.01 o 
   8   1   3      383.11      367.71     12.91 o 
   9   1   3       39.49       46.06      6.29 o 
  10   1   3       11.12       14.70      5.99 o 
 -11   2   3      130.82      119.82     10.22 o 
 -10   2   3      501.08      442.17     29.80 o 
  -9   2   3        3.61       11.31      9.39 o 
  -8   2   3      467.71      467.69     11.75 o 
  -7   2   3      588.11      536.22     21.68 o 
  -6   2   3     2162.05     2211.87     35.60 o 
  -5   2   3     2481.25     2651.84     56.29 o 
  -4   2   3     3198.76     3226.32     62.35 o 
  -3   2   3      346.82      297.35      9.30 o 
  -2   2   3     8481.46     8554.79    363.47 o 
  -1   2   3     5112.82     5518.67    147.62 o 
   0   2   3     1802.63     1893.19     30.80 o 
   1   2   3      515.12      488.36     10.66 o 
   2   2   3      463.48      421.65     21.70 o 
   3   2   3      272.55      248.57     11.38 o 
   4   2   3       96.09       78.51      9.32 o 
   5   2   3     2077.78     2195.83    106.39 o 
   6   2   3        7.92       27.15      9.14 o 
   7   2   3      755.83      736.44     20.92 o 
   8   2   3      110.36      123.26      7.65 o 
   9   2   3       22.42       32.59      7.34 o 
  10   2   3      163.62      172.95      7.36 o 
 -11   3   3      111.83      116.45     10.60 o 
 -10   3   3      103.37      104.33     10.46 o 
  -9   3   3      392.92      357.32      9.23 o 
  -8   3   3      744.71      714.70     17.46 o 
  -7   3   3       43.40       28.95      9.82 o 
  -6   3   3     3102.15     2874.70    111.06 o 
  -5   3   3      117.49      108.44      8.42 o 
  -4   3   3     3564.50     3684.66     96.55 o 
  -3   3   3     3071.61     2900.35     46.88 o 
  -2   3   3       34.07       30.13      7.54 o 
  -1   3   3       45.43       46.68     10.57 o 
   0   3   3     7816.47     7864.87    254.12 o 
   1   3   3      749.86      706.15     30.83 o 
   2   3   3      797.97      795.28     21.61 o 
   3   3   3      479.05      454.94     17.86 o 
   4   3   3      536.50      542.67     17.89 o 
   5   3   3      452.80      462.05     20.97 o 
   6   3   3     1065.79     1054.23     43.50 o 
   7   3   3      118.71      119.96      7.32 o 
   8   3   3      145.47      141.87      7.59 o 
   9   3   3      129.73      122.50      8.01 o 
 -10   4   3      523.67      503.40     13.84 o 
  -9   4   3        3.02       -1.23      8.08 o 
  -8   4   3      404.80      409.51     17.58 o 
  -7   4   3       62.41       70.52     11.30 o 
  -6   4   3      776.03      787.27     28.69 o 
  -5   4   3      328.14      317.35     11.69 o 
  -4   4   3       21.66       23.32     10.29 o 
  -3   4   3      275.83      309.32     12.12 o 
  -2   4   3     1365.88     1351.61     50.34 o 
  -1   4   3     2599.03     2449.55    124.74 o 
   0   4   3      362.12      342.29     10.40 o 
   1   4   3     5402.16     5475.70     66.17 o 
   2   4   3     4979.90     4989.33     86.90 o 
   3   4   3     4753.05     5040.36    140.98 o 
   4   4   3      118.00      124.13      8.30 o 
   5   4   3     2489.09     2432.70     95.61 o 
   6   4   3       96.23       94.49      8.69 o 
   7   4   3      442.31      470.05     17.45 o 
   8   4   3      161.80      157.00      8.38 o 
   9   4   3       18.94       33.06      6.99 o 
 -10   5   3       61.10       72.00      7.99 o 
  -9   5   3      266.61      268.46     10.03 o 
  -8   5   3      303.88      316.29     15.93 o 
  -7   5   3      353.87      331.18     13.95 o 
  -6   5   3      497.68      477.98     15.29 o 
  -5   5   3     2553.24     2559.48     76.12 o 
  -4   5   3       78.56       68.88     11.10 o 
  -3   5   3     5127.92     5338.02     51.15 o 
  -2   5   3      591.96      575.81     40.99 o 
  -1   5   3        3.86        4.49     11.72 o 
   0   5   3     3997.10     3601.07     93.86 o 
   1   5   3      731.78      684.21     13.63 o 
   2   5   3      144.91      118.55      9.05 o 
   3   5   3      627.35      566.75     10.07 o 
   4   5   3      639.38      585.72     23.90 o 
   5   5   3      532.39      524.35     23.32 o 
   6   5   3     1248.28     1197.35     49.41 o 
   7   5   3        9.09       20.48      9.91 o 
   8   5   3      257.39      278.21     12.69 o 
   9   5   3       38.40       45.09      9.84 o 
 -10   6   3      358.11      359.85     14.45 o 
  -9   6   3       49.53       57.99     10.19 o 
  -8   6   3      846.72      872.23     13.51 o 
  -7   6   3     1071.24     1076.92     37.24 o 
  -6   6   3       15.12       27.89      9.21 o 
  -5   6   3     2839.67     3012.36     71.43 o 
  -4   6   3       67.07       41.79      8.98 o 
  -3   6   3      479.85      478.34     13.17 o 
  -2   6   3      508.15      477.95     20.64 o 
  -1   6   3     2846.25     2818.03     80.61 o 
   0   6   3      213.44      194.65     11.68 o 
   1   6   3      427.17      414.55     10.82 o 
   2   6   3       23.40       47.63      9.01 o 
   3   6   3       87.08       77.42      8.74 o 
   4   6   3       96.91       78.12      8.20 o 
   5   6   3      557.11      524.58     24.67 o 
   6   6   3       15.82       12.40     10.84 o 
   7   6   3      315.76      308.57     26.59 o 
   8   6   3      362.92      335.77     14.90 o 
   9   6   3       14.37        9.94      8.89 o 
 -10   7   3       76.52       51.46     10.36 o 
  -9   7   3      402.63      423.83     14.87 o 
  -8   7   3      205.27      223.52     12.19 o 
  -7   7   3        7.00       13.12      8.77 o 
  -6   7   3       12.90       15.48      7.74 o 
  -5   7   3     1525.33     1517.75     52.25 o 
  -4   7   3     1012.73      945.04     40.21 o 
  -3   7   3     2654.89     2819.65     76.48 o 
  -2   7   3      350.84      346.61     34.70 o 
  -1   7   3      444.10      437.97     11.97 o 
   0   7   3     3259.24     3042.21     63.14 o 
   1   7   3     1407.42     1511.98     47.76 o 
   2   7   3     1549.38     1693.67     44.79 o 
   3   7   3      628.12      651.45     26.28 o 
   4   7   3        4.65       18.82      7.51 o 
   5   7   3     1314.11     1336.71     52.48 o 
   6   7   3      421.27      389.31     16.96 o 
   7   7   3       79.50       85.35      9.25 o 
   8   7   3       35.86       35.00      9.63 o 
   9   7   3       27.49       35.19      9.90 o 
 -10   8   3      222.06      221.45     10.73 o 
  -9   8   3       86.33      103.07     11.26 o 
  -8   8   3      364.57      395.76     13.29 o 
  -7   8   3      712.53      701.02     17.93 o 
  -6   8   3      259.54      275.78     10.26 o 
  -5   8   3      341.98      306.85      9.82 o 
  -4   8   3      744.70      688.53     12.73 o 
  -3   8   3      164.53      178.84     11.80 o 
  -2   8   3     2136.48     1989.50     57.29 o 
  -1   8   3     4728.22     4968.63    174.87 o 
   0   8   3      542.64      523.80     25.15 o 
   1   8   3      899.95      882.38     16.26 o 
   2   8   3      211.96      163.13      9.32 o 
   3   8   3      325.84      341.25     10.42 o 
   4   8   3      568.05      542.22     20.29 o 
   5   8   3     1127.46     1155.95     28.54 o 
   6   8   3      190.66      187.87     10.69 o 
   7   8   3      695.77      669.56     29.48 o 
   8   8   3      238.79      253.33     11.71 o 
   9   8   3       19.88       36.81     10.85 o 
 -10   9   3       75.19       95.75     43.17 o 
  -9   9   3      269.37      296.51     10.88 o 
  -8   9   3      182.88      196.45     15.00 o 
  -7   9   3        5.52        4.89      8.77 o 
  -6   9   3      205.60      233.22     10.82 o 
  -5   9   3      142.26      151.26      9.80 o 
  -4   9   3      392.40      381.69     10.98 o 
  -3   9   3     1035.99      915.14     24.42 o 
  -2   9   3      108.16      102.48     10.83 o 
  -1   9   3      524.85      517.35     16.19 o 
   0   9   3     1741.08     1733.16     51.92 o 
   1   9   3      702.27      649.84     14.46 o 
   2   9   3      114.91      100.29      8.56 o 
   3   9   3     1046.72     1020.45     33.07 o 
   4   9   3       95.16      110.73      8.41 o 
   5   9   3     1355.40     1297.35     25.75 o 
   6   9   3      787.87      816.18     34.88 o 
   7   9   3       20.84       19.88      9.78 o 
   8   9   3       36.31       28.91     10.63 o 
  -9  10   3        8.54       14.43      9.56 o 
  -8  10   3      390.84      378.48     12.16 o 
  -7  10   3      452.65      531.21     17.29 o 
  -6  10   3        2.11        7.55      9.25 o 
  -5  10   3        6.22       20.90      9.38 o 
  -4  10   3      426.92      358.69     11.72 o 
  -3  10   3       42.89       41.02     10.36 o 
  -2  10   3      426.69      448.59     12.49 o 
  -1  10   3     1317.51     1292.65     22.63 o 
   0  10   3      345.86      338.06     11.07 o 
   1  10   3      597.06      570.57     10.87 o 
   2  10   3       72.82       87.21      8.19 o 
   3  10   3      657.57      651.84     20.91 o 
   4  10   3      258.61      261.82      9.60 o 
   5  10   3       39.64       45.08      8.71 o 
   6  10   3        0.17       18.41     10.53 o 
   7  10   3      295.51      304.27     11.62 o 
   8  10   3      117.34      105.64     10.48 o 
  -9  11   3      267.48      277.12     19.89 o 
  -8  11   3      233.55      242.72     10.54 o 
  -7  11   3       32.43       42.48      7.75 o 
  -6  11   3      813.81      812.58     27.93 o 
  -5  11   3      806.10      767.52     17.69 o 
  -4  11   3      115.22       87.22      9.44 o 
  -3  11   3     1615.48     1669.56     23.03 o 
  -2  11   3      799.34      764.95     20.46 o 
  -1  11   3      518.43      522.09     14.55 o 
   0  11   3      163.06      154.52      8.83 o 
   1  11   3      472.96      458.36     10.11 o 
   2  11   3       34.38       34.90      9.47 o 
   3  11   3      107.17      128.71      8.69 o 
   4  11   3      227.94      205.22      9.45 o 
   5  11   3       42.31       36.61      9.78 o 
   6  11   3      520.86      550.26     15.88 o 
   7  11   3        6.22       19.81     10.86 o 
   8  11   3        9.94       31.85     11.67 o 
  -8  12   3      106.32      107.08      8.55 o 
  -7  12   3      246.02      279.83      9.63 o 
  -6  12   3       10.44       10.61      9.13 o 
  -5  12   3      148.75      132.22     11.24 o 
  -4  12   3      204.88      222.07     10.93 o 
  -3  12   3       93.44      100.83     10.26 o 
  -2  12   3      814.21      785.15     24.55 o 
  -1  12   3      329.21      325.74     10.33 o 
   0  12   3       39.26       37.35      9.68 o 
   1  12   3      791.69      750.34     17.75 o 
   2  12   3      282.00      292.12     12.14 o 
   3  12   3       37.65       54.18      9.35 o 
   4  12   3      883.28      939.95     25.55 o 
   5  12   3      382.07      362.35     11.31 o 
   6  12   3       11.20       24.38      9.83 o 
   7  12   3      200.91      181.40     11.49 o 
  -8  13   3       15.58       37.89      9.51 o 
  -7  13   3       72.52       99.25     10.25 o 
  -6  13   3       97.87       94.23      9.09 o 
  -5  13   3       35.77       57.63      9.14 o 
  -4  13   3       36.52       40.44     10.81 o 
  -3  13   3      427.11      412.20     12.23 o 
  -2  13   3      482.79      451.23     22.98 o 
  -1  13   3      192.95      165.15     13.51 o 
   0  13   3     1307.67     1321.65     35.81 o 
   1  13   3      696.28      670.89     13.19 o 
   2  13   3     1023.31      980.76     11.48 o 
   3  13   3      884.88      902.05     22.06 o 
   4  13   3        6.72        9.17      8.57 o 
   5  13   3      118.75      113.61      9.12 o 
   6  13   3      251.13      256.68     10.35 o 
   7  13   3        7.86       30.13     11.59 o 
  -8  14   3       84.23      101.26     19.46 o 
  -7  14   3      330.87      313.08     14.55 o 
  -6  14   3       39.51       56.47      8.88 o 
  -5  14   3      211.19      193.36     10.98 o 
  -4  14   3      840.06      799.91     22.88 o 
  -3  14   3        0.41       -2.00     10.19 o 
  -2  14   3      307.62      307.74     10.36 o 
  -1  14   3      278.78      294.83     13.78 o 
   0  14   3       38.41       57.63      8.70 o 
   1  14   3       31.75       49.98     10.58 o 
   2  14   3      172.04      170.63     10.19 o 
   3  14   3      394.15      379.58     13.14 o 
   4  14   3      269.86      305.25      9.55 o 
   5  14   3      250.83      236.80      9.82 o 
   6  14   3       14.75       16.07      8.65 o 
  -7  15   3        3.06       20.72      8.74 o 
  -6  15   3      146.79      141.76     11.03 o 
  -5  15   3       48.70       75.50      9.19 o 
  -4  15   3        7.86        7.26      8.89 o 
  -3  15   3      246.41      239.51     10.23 o 
  -2  15   3      218.69      220.35     11.48 o 
  -1  15   3      147.28      164.38     14.77 o 
   0  15   3      325.02      284.47     14.70 o 
   1  15   3        4.35        9.58      9.27 o 
   2  15   3      132.78      144.43     10.57 o 
   3  15   3       44.42       50.80      8.47 o 
   4  15   3       11.57       11.00      9.10 o 
   5  15   3       52.87       68.34     11.38 o 
   6  15   3      185.36      183.22      9.98 o 
  -6  16   3        2.04        6.72     10.11 o 
  -5  16   3       16.98       24.03      8.75 o 
  -4  16   3      233.23      218.72     11.46 o 
  -3  16   3       68.39       56.03      9.31 o 
  -2  16   3      324.90      327.32     19.27 o 
  -1  16   3      105.72      107.24      9.59 o 
   0  16   3       21.95       29.63     10.25 o 
   1  16   3      104.37      112.99     13.66 o 
   2  16   3      175.02      176.27     10.43 o 
   3  16   3        1.42        2.35      8.49 o 
   4  16   3      260.11      250.82     12.50 o 
   5  16   3       14.03       19.59      8.80 o 
  -5  17   3       14.81       34.09      9.08 o 
  -4  17   3       24.11       17.70      9.95 o 
  -3  17   3      121.31      105.23      8.84 o 
  -2  17   3      223.11      208.69      9.35 o 
  -1  17   3       75.79      114.57     10.80 o 
   0  17   3      410.95      342.70     10.91 o 
   1  17   3      181.58      213.38      9.84 o 
   2  17   3        7.43       21.73      8.02 o 
   3  17   3      243.76      237.75     14.50 o 
   4  17   3      121.14      132.46      9.78 o 
  -4  18   3      109.35      104.35      9.92 o 
  -3  18   3        0.24        5.63      7.70 o 
  -2  18   3      312.74      350.33     15.56 o 
  -1  18   3      131.96      119.00     10.41 o 
   0  18   3        0.04       23.34     10.35 o 
   1  18   3       47.84       44.94      9.12 o 
   2  18   3       91.09      120.03      9.75 o 
   3  18   3        1.07       17.76      7.91 o 
  -3  19   3      242.18      223.87     13.21 o 
  -2  19   3       70.70       75.25      9.85 o 
  -1  19   3       10.40        9.13      8.83 o 
   0  19   3      178.69      199.97     13.79 o 
   1  19   3       69.61       78.62     11.55 o 
   2  19   3       43.62       55.68     14.91 o 
 -11   0   4      173.62      185.79     17.08 o 
 -10   0   4      527.60      503.06     22.46 o 
  -9   0   4       30.23       24.86     13.69 o 
  -8   0   4      605.83      548.70     43.46 o 
  -7   0   4      288.44      299.50     23.00 o 
  -6   0   4      279.90      243.74     14.18 o 
  -5   0   4     2657.25     2989.66     97.86 o 
  -4   0   4     1402.28     1407.73     34.46 o 
  -3   0   4      245.43      290.61     11.10 o 
  -2   0   4     3786.75     3783.93    167.44 o 
  -1   0   4       44.82       40.00      9.34 o 
   0   0   4     2599.41     2478.72     83.26 o 
   1   0   4       73.98       80.76     13.44 o 
   2   0   4     7013.45     7814.31    105.94 o 
   3   0   4      851.21      812.47     41.14 o 
   4   0   4     3691.17     3571.17    209.02 o 
   5   0   4      129.83      151.55     11.69 o 
   6   0   4      176.43      184.57     10.07 o 
   7   0   4      765.82      734.39     29.66 o 
   8   0   4        9.00       24.79      9.58 o 
   9   0   4      127.84      138.21     10.55 o 
 -11   1   4       26.23       30.31     12.72 o 
 -10   1   4      129.78      128.64     11.39 o 
  -9   1   4      213.88      248.42      8.72 o 
  -8   1   4        6.55       19.82      7.76 o 
  -7   1   4      540.31      535.31     14.06 o 
  -6   1   4      271.04      262.09     10.26 o 
  -5   1   4        4.34       10.59      8.79 o 
  -4   1   4      392.18      368.64     20.28 o 
  -3   1   4     2787.88     2613.43     83.63 o 
  -2   1   4     1148.51     1143.38     51.96 o 
  -1   1   4     1020.18     1069.02     22.50 o 
   0   1   4      375.24      394.95      9.48 o 
   1   1   4     1138.93     1123.27     44.12 o 
   2   1   4     8075.74     8290.58    286.49 o 
   3   1   4     2406.82     2345.71     35.71 o 
   4   1   4       46.98       38.28      9.83 o 
   5   1   4      181.83      202.94      7.92 o 
   6   1   4       99.28      108.97      6.96 o 
   7   1   4        3.47        4.83      6.21 o 
   8   1   4      432.23      423.08      7.77 o 
   9   1   4      133.34      128.95      7.31 o 
 -11   2   4      285.85      281.64     11.21 o 
 -10   2   4      360.95      327.00     10.33 o 
  -9   2   4       33.41       30.58      9.97 o 
  -8   2   4      561.45      566.41     10.65 o 
  -7   2   4        7.83       11.51      8.33 o 
  -6   2   4      260.14      250.89      9.01 o 
  -5   2   4     1094.96     1107.75     23.77 o 
  -4   2   4     4561.07     4778.81    108.55 o 
  -3   2   4      726.18      737.56     15.18 o 
  -2   2   4     1260.26     1247.42     40.09 o 
  -1   2   4      224.20      266.82      8.41 o 
   0   2   4     2800.69     3011.79    110.08 o 
   1   2   4      285.17      384.30     18.20 o 
   2   2   4      298.45      278.19     16.22 o 
   3   2   4      477.16      465.74     11.14 o 
   4   2   4     1154.43     1087.28     42.00 o 
   5   2   4      121.41      116.14      7.91 o 
   6   2   4        2.76        7.84      8.92 o 
   7   2   4      449.96      458.20     25.99 o 
   8   2   4        1.36        5.33      7.64 o 
   9   2   4       49.46       55.45      6.09 o 
 -11   3   4       55.96       47.90     13.73 o 
 -10   3   4       22.79       32.07      9.39 o 
  -9   3   4      478.74      414.89     11.45 o 
  -8   3   4      672.05      681.62     27.34 o 
  -7   3   4      848.71      882.93     19.05 o 
  -6   3   4     1664.74     1598.49     58.24 o 
  -5   3   4        3.82        5.32      7.26 o 
  -4   3   4     2068.96     1927.15     26.46 o 
  -3   3   4     5987.08     6402.22    184.75 o 
  -2   3   4     1958.27     1907.20     71.68 o 
  -1   3   4      524.68      502.61     16.03 o 
   0   3   4      543.97      559.43     13.16 o 
   1   3   4      564.86      607.75     16.48 o 
   2   3   4     3540.76     3481.63    108.38 o 
   3   3   4     3819.99     3981.71    130.71 o 
   4   3   4       40.89       49.22      8.78 o 
   5   3   4     1916.63     1862.59     72.78 o 
   6   3   4       41.27       40.81      9.83 o 
   7   3   4      200.99      200.16      8.12 o 
   8   3   4      624.28      607.61      8.97 o 
   9   3   4      284.46      270.55      7.51 o 
 -10   4   4      251.09      263.52     10.20 o 
  -9   4   4       19.42       18.26      8.81 o 
  -8   4   4      516.56      551.61     13.21 o 
  -7   4   4       65.47       69.39      8.62 o 
  -6   4   4      992.03      956.59     27.02 o 
  -5   4   4      549.74      505.62     12.06 o 
  -4   4   4     2673.49     2658.27     89.03 o 
  -3   4   4      453.21      489.45     14.82 o 
  -2   4   4     3152.77     3306.35    114.14 o 
  -1   4   4     2497.88     2523.73    110.23 o 
   0   4   4      183.38      249.07     10.38 o 
   1   4   4     4076.77     4473.98    125.87 o 
   2   4   4      513.06      550.88     27.79 o 
   3   4   4      550.09      581.81     21.21 o 
   4   4   4     2460.13     2496.56     72.15 o 
   5   4   4       97.85       99.39      7.72 o 
   6   4   4       23.67       29.64      7.91 o 
   7   4   4      143.25      140.03      7.56 o 
   8   4   4       11.04       22.48      7.72 o 
   9   4   4      100.58      116.89      7.86 o 
 -10   5   4       93.63       94.49      9.24 o 
  -9   5   4      160.98      192.81      9.22 o 
  -8   5   4        2.49        6.36      9.46 o 
  -7   5   4       33.20       19.57      9.64 o 
  -6   5   4       30.79       35.55      8.47 o 
  -5   5   4        5.60       10.45      8.36 o 
  -4   5   4      282.54      264.25     10.98 o 
  -3   5   4     3435.69     3205.32     70.96 o 
  -2   5   4       36.03       46.26      9.76 o 
  -1   5   4       37.03       27.72      9.54 o 
   0   5   4      241.44      329.18     12.04 o 
   1   5   4      632.46      690.05     30.85 o 
   2   5   4      487.18      436.29     13.30 o 
   3   5   4     1867.39     1699.60     50.42 o 
   4   5   4       32.72       22.30      8.38 o 
   5   5   4      691.05      692.50     21.62 o 
   6   5   4      438.70      469.03     17.82 o 
   7   5   4       66.84       58.13      7.76 o 
   8   5   4      405.37      392.17      9.49 o 
   9   5   4       21.41       19.36      8.16 o 
 -10   6   4      300.73      298.37     14.94 o 
  -9   6   4      125.60      106.41      8.23 o 
  -8   6   4      601.56      599.12     11.26 o 
  -7   6   4     1365.94     1376.38     20.60 o 
  -6   6   4      661.62      658.26     18.67 o 
  -5   6   4     1937.84     2046.71     55.89 o 
  -4   6   4     1035.54      930.76     45.56 o 
  -3   6   4        8.93        6.21      9.53 o 
  -2   6   4     1512.44     1369.50     61.29 o 
  -1   6   4       99.33       98.13     10.51 o 
   0   6   4      587.86      660.67     25.22 o 
   1   6   4     1388.78     1371.27     42.59 o 
   2   6   4       91.93       79.39      7.59 o 
   3   6   4     1434.26     1390.49     62.23 o 
   4   6   4     2109.49     2012.16     74.12 o 
   5   6   4        1.79        9.92      8.26 o 
   6   6   4       24.02       29.44      8.54 o 
   7   6   4      427.02      425.19     19.50 o 
   8   6   4      212.53      213.05     20.07 o 
   9   6   4      119.62      127.39      8.62 o 
 -10   7   4      105.99      129.29      9.07 o 
  -9   7   4      621.53      593.07     12.67 o 
  -8   7   4      113.11      109.81     12.48 o 
  -7   7   4      262.98      254.15      9.27 o 
  -6   7   4      512.31      497.76     14.81 o 
  -5   7   4       68.34       62.24      9.34 o 
  -4   7   4      571.99      497.85     14.06 o 
  -3   7   4     3463.51     3637.94    145.52 o 
  -2   7   4      508.14      522.12     14.57 o 
  -1   7   4     2011.02     1971.98     66.34 o 
   0   7   4      478.49      517.91     19.92 o 
   1   7   4      290.15      336.31      9.91 o 
   2   7   4     2676.15     2683.99     76.20 o 
   3   7   4     1761.28     1771.70     52.74 o 
   4   7   4       28.73       24.26      8.31 o 
   5   7   4      177.91      171.20      9.14 o 
   6   7   4      412.03      399.73     22.60 o 
   7   7   4      117.68      114.35     11.00 o 
   8   7   4      114.12      107.15      9.39 o 
 -10   8   4       46.42       61.46      8.21 o 
  -9   8   4        4.90       31.68     10.83 o 
  -8   8   4      188.00      188.49     11.86 o 
  -7   8   4      232.38      232.57      9.03 o 
  -6   8   4      436.14      433.71     10.12 o 
  -5   8   4     1096.48     1098.00     18.88 o 
  -4   8   4      269.22      270.77      9.66 o 
  -3   8   4       94.66      103.18     10.26 o 
  -2   8   4      476.76      420.22     15.33 o 
  -1   8   4        6.28       11.34      9.20 o 
   0   8   4      200.73      174.01      8.82 o 
   1   8   4      718.67      639.90     15.48 o 
   2   8   4      373.77      367.97      9.86 o 
   3   8   4      135.04      111.01      7.87 o 
   4   8   4      234.62      237.75     12.41 o 
   5   8   4       54.59       41.23      8.12 o 
   6   8   4        5.92       13.31     10.82 o 
   7   8   4      181.43      196.75     12.74 o 
   8   8   4       32.16       43.52     10.28 o 
  -9   9   4      293.56      294.07     11.10 o 
  -8   9   4        1.31        7.25      8.56 o 
  -7   9   4      203.40      241.24      9.73 o 
  -6   9   4      571.37      521.44     11.03 o 
  -5   9   4       86.83       97.87      9.35 o 
  -4   9   4      313.43      328.48     12.20 o 
  -3   9   4     2198.93     2239.98     80.54 o 
  -2   9   4      800.69      814.07     29.66 o 
  -1   9   4     1733.41     1673.76     38.57 o 
   0   9   4      914.76      918.93     16.35 o 
   1   9   4       17.41       33.21      9.00 o 
   2   9   4      674.74      610.23     19.16 o 
   3   9   4     2514.96     2533.95     53.17 o 
   4   9   4       13.57       13.52      8.91 o 
   5   9   4      215.94      215.25      9.20 o 
   6   9   4      595.71      542.78     26.35 o 
   7   9   4      121.60      110.40      9.69 o 
   8   9   4      130.04      149.59     12.38 o 
  -9  10   4        8.65       15.60      9.42 o 
  -8  10   4      533.16      544.97     17.95 o 
  -7  10   4      176.96      183.44      9.26 o 
  -6  10   4      355.63      336.92      9.90 o 
  -5  10   4      792.73      744.67     19.35 o 
  -4  10   4      421.54      424.42     11.80 o 
  -3  10   4      101.14      130.99     10.23 o 
  -2  10   4      116.82      122.15     11.48 o 
  -1  10   4      125.48      129.16      9.55 o 
   0  10   4       17.11       16.50      9.59 o 
   1  10   4     2669.58     2619.13     39.79 o 
   2  10   4        8.48       18.55      9.05 o 
   3  10   4      683.73      657.13     15.29 o 
   4  10   4      663.69      669.42     18.89 o 
   5  10   4       20.78       35.55      8.06 o 
   6  10   4       85.68      117.81     10.39 o 
   7  10   4      135.33      147.78     13.99 o 
   8  10   4       71.54       69.45      9.64 o 
  -9  11   4      106.44      142.92     11.51 o 
  -8  11   4       24.78       42.40      8.43 o 
  -7  11   4       33.36       36.88      9.58 o 
  -6  11   4      224.17      203.60      9.93 o 
  -5  11   4       12.23       13.41     10.11 o 
  -4  11   4      338.83      344.58     11.53 o 
  -3  11   4      448.16      463.28     15.94 o 
  -2  11   4        0.39       17.82     10.65 o 
  -1  11   4      518.15      525.56     20.50 o 
   0  11   4      104.92      115.61      9.41 o 
   1  11   4      556.45      546.92     12.67 o 
   2  11   4      234.86      244.88     10.98 o 
   3  11   4       93.55       91.20      9.47 o 
   4  11   4       40.21       25.34      9.13 o 
   5  11   4      202.74      207.67      8.20 o 
   6  11   4      228.15      208.88      9.86 o 
   7  11   4       66.27       49.17      9.79 o 
  -8  12   4      140.29      164.07     10.29 o 
  -7  12   4      235.65      216.49     11.04 o 
  -6  12   4      453.09      405.14     10.13 o 
  -5  12   4      628.71      648.66     27.23 o 
  -4  12   4      815.05      751.61     29.75 o 
  -3  12   4      223.70      224.70     10.68 o 
  -2  12   4     1581.38     1668.61     50.48 o 
  -1  12   4      700.81      708.21     16.57 o 
   0  12   4      113.11      100.23      9.47 o 
   1  12   4      908.55      960.51     13.50 o 
   2  12   4       87.64       95.31      9.67 o 
   3  12   4        2.01       17.97      8.66 o 
   4  12   4      481.69      486.74     11.32 o 
   5  12   4      196.42      204.68      9.29 o 
   6  12   4        1.85        4.32      8.43 o 
   7  12   4       50.25       47.66      9.64 o 
  -8  13   4       15.60       27.61      9.94 o 
  -7  13   4      239.24      200.10      8.34 o 
  -6  13   4      211.79      203.87      8.65 o 
  -5  13   4        2.25       15.33     10.83 o 
  -4  13   4      568.61      578.40     11.74 o 
  -3  13   4      388.10      410.78     13.85 o 
  -2  13   4      698.32      686.94     25.76 o 
  -1  13   4       48.93       57.61      9.86 o 
   0  13   4     1477.50     1293.04     35.38 o 
   1  13   4      364.43      375.78     13.53 o 
   2  13   4     1359.07     1322.85     24.05 o 
   3  13   4      969.52      949.97     28.37 o 
   4  13   4       10.40       13.96      7.97 o 
   5  13   4      165.01      161.68      9.04 o 
   6  13   4      243.84      256.68      8.34 o 
  -7  14   4      139.65      147.65     10.37 o 
  -6  14   4       38.48       41.70     10.15 o 
  -5  14   4      158.65      156.38     10.17 o 
  -4  14   4      139.57      125.19      9.96 o 
  -3  14   4       41.41       44.36      9.47 o 
  -2  14   4      411.87      423.85     14.77 o 
  -1  14   4       82.31       72.11      9.32 o 
   0  14   4      268.89      285.03     10.18 o 
   1  14   4        7.37       21.72      9.36 o 
   2  14   4      165.13      157.00     11.70 o 
   3  14   4       16.85       21.00      8.63 o 
   4  14   4      223.93      209.42      8.54 o 
   5  14   4       73.82       74.22      9.13 o 
   6  14   4       63.44       65.60      7.86 o 
  -7  15   4       53.67       45.43      9.58 o 
  -6  15   4      336.90      330.87     16.00 o 
  -5  15   4        1.07       22.26     10.07 o 
  -4  15   4      245.33      241.19     11.43 o 
  -3  15   4      182.80      186.73      9.58 o 
  -2  15   4       70.24       58.06      9.96 o 
  -1  15   4      294.20      284.83     11.20 o 
   0  15   4      259.83      257.19     14.24 o 
   1  15   4       36.55       46.21     10.58 o 
   2  15   4      454.39      393.85      9.50 o 
   3  15   4      160.92      202.00      9.07 o 
   4  15   4       22.34       29.28      9.89 o 
   5  15   4       34.56       36.87     10.80 o 
  -6  16   4       43.76       37.95     10.11 o 
  -5  16   4      181.62      156.43      9.04 o 
  -4  16   4      155.13      169.64     13.20 o 
  -3  16   4       75.51       79.01     10.33 o 
  -2  16   4      240.39      234.07     11.31 o 
  -1  16   4       69.52       90.88      9.84 o 
   0  16   4       66.47       85.18     10.67 o 
   1  16   4      511.85      510.74     20.19 o 
   2  16   4       41.98       57.07      9.97 o 
   3  16   4       58.67       61.64      9.07 o 
   4  16   4      187.41      202.09     15.44 o 
   5  16   4       23.93       21.77     11.87 o 
  -5  17   4        2.61       14.98      9.30 o 
  -4  17   4      139.65      133.10      9.48 o 
  -3  17   4       50.77       69.88      9.01 o 
  -2  17   4       32.46       46.52      9.85 o 
  -1  17   4      181.92      157.84     13.00 o 
   0  17   4      157.31      178.22     10.64 o 
   1  17   4        3.85       -0.79      9.28 o 
   2  17   4      107.35      113.94      9.43 o 
   3  17   4       95.00      104.36      7.74 o 
   4  17   4        4.45       18.88     12.86 o 
  -4  18   4      145.62      134.94     10.21 o 
  -3  18   4        8.67       11.51      8.73 o 
  -2  18   4      254.83      264.54     15.72 o 
  -1  18   4       71.63       90.50     10.30 o 
   0  18   4       54.20       61.09      8.94 o 
   1  18   4      167.00      172.88     14.80 o 
   2  18   4       50.31       62.89     10.16 o 
   3  18   4        1.63       -3.53     30.16 o 
  -2  19   4       13.54       11.25     14.69 o 
  -1  19   4       10.73       22.32      9.52 o 
   0  19   4      142.96      156.61     10.33 o 
 -11   0   5      104.53       68.51     29.55 o 
 -10   0   5        1.23        4.65     13.88 o 
  -9   0   5       24.51       17.84     14.48 o 
  -8   0   5     1278.38     1202.06     70.91 o 
  -7   0   5       12.22       15.57     13.47 o 
  -6   0   5     1359.55     1360.00     44.40 o 
  -5   0   5      446.30      390.62     15.34 o 
  -4   0   5       20.00       39.27      9.09 o 
  -3   0   5      324.32      415.59     11.76 o 
  -2   0   5     2220.32     2463.73     56.11 o 
  -1   0   5      208.77      195.19      9.58 o 
   0   0   5     2680.77     2570.65    135.08 o 
   1   0   5     1593.36     1723.80     61.09 o 
   2   0   5        3.03       -1.73     10.10 o 
   3   0   5       19.54       20.57      9.02 o 
   4   0   5     1012.13      980.17     37.69 o 
   5   0   5       40.14       70.69     12.61 o 
   6   0   5      200.10      207.33     12.01 o 
   7   0   5      135.61      126.92     10.71 o 
   8   0   5        0.23       18.27     10.28 o 
   9   0   5       25.99       54.36     10.95 o 
 -11   1   5       11.47       20.27     34.09 o 
 -10   1   5      404.18      401.03     11.92 o 
  -9   1   5       16.70       19.16      9.96 o 
  -8   1   5       19.41       24.22      9.22 o 
  -7   1   5     1557.96     1611.02     42.14 o 
  -6   1   5     1398.68     1408.86     54.93 o 
  -5   1   5      276.93      329.57     18.64 o 
  -4   1   5      253.26      247.70      7.79 o 
  -3   1   5      628.03      625.03     23.49 o 
  -2   1   5     2026.78     2116.60     48.50 o 
  -1   1   5      145.82      125.22      7.25 o 
   0   1   5     2258.75     2292.26     49.71 o 
   1   1   5     1219.01     1160.80     20.86 o 
   2   1   5     1177.95     1210.07     50.65 o 
   3   1   5      477.80      464.27     13.45 o 
   4   1   5       37.59       45.98      7.89 o 
   5   1   5     1666.82     1638.52     55.15 o 
   6   1   5        1.30        5.88      7.69 o 
   7   1   5      338.28      346.35      7.34 o 
   8   1   5      340.44      385.38      9.14 o 
   9   1   5       77.80       72.63      7.15 o 
 -10   2   5       32.07       29.96     11.31 o 
  -9   2   5      214.94      237.26      9.26 o 
  -8   2   5     1562.35     1540.78     51.83 o 
  -7   2   5       42.98       45.68      8.79 o 
  -6   2   5      493.54      498.18     13.05 o 
  -5   2   5     2294.65     2207.66     33.37 o 
  -4   2   5        1.47        3.09      7.07 o 
  -3   2   5      870.79      932.35     30.95 o 
  -2   2   5     3905.18     4072.66    120.15 o 
  -1   2   5      343.15      383.30     17.81 o 
   0   2   5    11594.68    11049.18    499.31 o 
   1   2   5      569.44      504.00     24.50 o 
   2   2   5       55.36       32.27      7.57 o 
   3   2   5      356.89      330.66      8.48 o 
   4   2   5      168.36      165.70     10.80 o 
   5   2   5       83.53       81.48      8.51 o 
   6   2   5     1050.57      972.40     18.93 o 
   7   2   5      308.21      306.83      8.39 o 
   8   2   5       40.37       58.42      6.89 o 
   9   2   5       65.53       84.86      6.83 o 
 -10   3   5      114.29      136.49      9.75 o 
  -9   3   5       30.02       35.82     10.13 o 
  -8   3   5        0.76        7.55      9.73 o 
  -7   3   5     1532.87     1505.08     39.47 o 
  -6   3   5     1178.27     1188.96     33.63 o 
  -5   3   5      443.63      455.54      9.63 o 
  -4   3   5       19.13       31.22      8.99 o 
  -3   3   5       71.82       86.75     10.86 o 
  -2   3   5      382.11      380.11     12.32 o 
  -1   3   5     2623.36     2473.04     61.01 o 
   0   3   5     1844.31     1904.50     50.96 o 
   1   3   5       33.32       67.54      7.64 o 
   2   3   5      184.43      156.53      9.89 o 
   3   3   5     1125.90     1183.61     30.40 o 
   4   3   5      218.27      213.32      9.87 o 
   5   3   5      142.84      147.16      8.79 o 
   6   3   5        2.15        1.12      8.39 o 
   7   3   5        2.72       14.82      8.33 o 
   8   3   5      133.78      159.73      8.91 o 
   9   3   5      140.03      136.98      6.83 o 
 -10   4   5        8.00       19.27      9.91 o 
  -9   4   5      343.70      305.97     10.24 o 
  -8   4   5     1118.68     1069.34     49.06 o 
  -7   4   5       80.87       89.54     10.42 o 
  -6   4   5      196.39      183.86      7.73 o 
  -5   4   5     1995.09     1854.65     76.27 o 
  -4   4   5       22.37       44.28      9.87 o 
  -3   4   5       20.28       19.10      8.70 o 
  -2   4   5      706.80      572.09     37.91 o 
  -1   4   5       49.16       49.98      8.67 o 
   0   4   5     1798.77     1531.73     32.87 o 
   1   4   5      831.82      850.74     44.71 o 
   2   4   5      331.56      298.04     11.94 o 
   3   4   5      182.34      149.50      8.87 o 
   4   4   5       55.15       49.99     10.24 o 
   5   4   5      134.63      139.24      9.74 o 
   6   4   5     1271.36     1238.66     51.90 o 
   7   4   5      316.67      306.87      9.28 o 
   8   4   5       94.97      101.84      7.46 o 
   9   4   5       60.68       51.77     25.86 o 
 -10   5   5      372.55      366.85     11.11 o 
  -9   5   5       37.23       46.09      8.89 o 
  -8   5   5      217.04      212.96     10.96 o 
  -7   5   5     1477.46     1489.18     28.73 o 
  -6   5   5      358.40      352.37     12.48 o 
  -5   5   5       14.58       30.92      7.24 o 
  -4   5   5      520.02      507.17     11.69 o 
  -3   5   5       59.94       58.84      8.45 o 
  -2   5   5      743.45      783.96     22.80 o 
  -1   5   5     7134.20     7171.68    432.59 o 
   0   5   5     1079.19      952.44     66.12 o 
   1   5   5      822.38      804.02     40.11 o 
   2   5   5      902.07      836.12     35.90 o 
   3   5   5      667.74      633.25     19.62 o 
   4   5   5      183.02      182.03      9.12 o 
   5   5   5     1405.75     1373.19     56.22 o 
   6   5   5      237.34      240.69     15.23 o 
   7   5   5      492.28      460.68     20.01 o 
   8   5   5      517.77      537.33     18.35 o 
 -10   6   5        1.24        2.41      8.71 o 
  -9   6   5       13.14       13.92      8.69 o 
  -8   6   5      469.24      527.24     12.12 o 
  -7   6   5      379.02      359.11     10.10 o 
  -6   6   5      499.59      496.16      8.50 o 
  -5   6   5     1034.59     1027.50     46.09 o 
  -4   6   5       61.13       42.70      8.65 o 
  -3   6   5      435.41      472.53      9.52 o 
  -2   6   5      625.80      569.90     15.05 o 
  -1   6   5      467.06      492.39     23.26 o 
   0   6   5     2601.65     2660.92     88.01 o 
   1   6   5     1178.31     1067.76     31.85 o 
   2   6   5      121.79      142.84      8.36 o 
   3   6   5      711.38      719.56     27.03 o 
   4   6   5       96.51       84.92      7.25 o 
   5   6   5       57.79       61.21      8.60 o 
   6   6   5       86.86       89.50      9.48 o 
   7   6   5       25.47       25.98     10.01 o 
   8   6   5      198.11      201.07     15.89 o 
 -10   7   5      289.75      281.56     10.29 o 
  -9   7   5      193.49      143.59     13.29 o 
  -8   7   5       87.73       89.37     10.36 o 
  -7   7   5     1154.58     1194.45     24.52 o 
  -6   7   5      393.61      367.38      9.38 o 
  -5   7   5        9.00        6.93      9.28 o 
  -4   7   5      368.16      333.66     13.35 o 
  -3   7   5      132.99      133.38      8.02 o 
  -2   7   5       68.72       54.51      9.43 o 
  -1   7   5      523.52      455.13     11.52 o 
   0   7   5      777.68      783.31     22.18 o 
   1   7   5      408.20      407.91     16.16 o 
   2   7   5      236.11      228.02      9.12 o 
   3   7   5      112.90      105.49      7.50 o 
   4   7   5       12.21       14.87      7.63 o 
   5   7   5      955.07      960.61     35.70 o 
   6   7   5       19.59       19.78      8.59 o 
   7   7   5      244.32      244.86     12.07 o 
   8   7   5      260.01      248.47     13.65 o 
 -10   8   5        0.48       13.09     12.70 o 
  -9   8   5      249.62      254.86     10.36 o 
  -8   8   5      202.09      188.71      7.94 o 
  -7   8   5      274.79      252.31     11.42 o 
  -6   8   5     1065.28     1026.51     33.15 o 
  -5   8   5     1669.04     1718.95     51.27 o 
  -4   8   5      177.43      184.34      8.15 o 
  -3   8   5      970.83      915.01     17.81 o 
  -2   8   5     1374.69     1347.94     51.08 o 
  -1   8   5        0.71        3.15      7.02 o 
   0   8   5     1156.11     1056.84     24.87 o 
   1   8   5     1949.11     1852.97     73.38 o 
   2   8   5       62.02       60.91      7.74 o 
   3   8   5      791.93      724.19     28.60 o 
   4   8   5      439.84      428.99     20.53 o 
   5   8   5       24.40       26.68      9.45 o 
   6   8   5      442.26      484.03     32.41 o 
   7   8   5       27.87       39.92      9.65 o 
   8   8   5       20.40       20.44     10.62 o 
  -9   9   5       30.55       33.13      8.06 o 
  -8   9   5       42.69       67.92      7.91 o 
  -7   9   5      501.29      475.73     24.85 o 
  -6   9   5       86.71       92.65      9.27 o 
  -5   9   5       24.75       36.98      8.90 o 
  -4   9   5      143.45      153.43      8.45 o 
  -3   9   5      341.42      335.96     11.60 o 
  -2   9   5       53.76       52.86      9.71 o 
  -1   9   5     1141.19     1091.53     20.45 o 
   0   9   5      130.99      116.53      8.29 o 
   1   9   5      136.54      144.63      8.53 o 
   2   9   5      171.77      161.44      8.74 o 
   3   9   5      348.28      339.71     11.34 o 
   4   9   5       11.75       18.56      8.82 o 
   5   9   5      214.36      209.49     13.28 o 
   6   9   5       41.74       40.41      9.17 o 
   7   9   5       39.60       59.28      9.14 o 
  -9  10   5      161.40      158.72      8.82 o 
  -8  10   5      165.49      163.57     10.13 o 
  -7  10   5      217.46      234.15     10.21 o 
  -6  10   5      355.75      346.59     11.54 o 
  -5  10   5      802.12      799.43     23.19 o 
  -4  10   5      199.53      193.32      9.59 o 
  -3  10   5      332.36      319.51     12.70 o 
  -2  10   5       28.35       44.21     10.46 o 
  -1  10   5      116.97      120.85     10.18 o 
   0  10   5      211.34      206.92      9.69 o 
   1  10   5     1561.01     1521.07     31.23 o 
   2  10   5        1.37       12.31      7.99 o 
   3  10   5      512.56      554.91     15.88 o 
   4  10   5      420.71      442.16     19.99 o 
   5  10   5       61.70       56.50      7.22 o 
   6  10   5      227.83      238.47     18.77 o 
   7  10   5       31.96       37.73      8.77 o 
  -9  11   5       45.08       48.95     10.88 o 
  -8  11   5       80.19       81.91      8.35 o 
  -7  11   5      293.84      291.78     12.55 o 
  -6  11   5      211.76      233.24      9.95 o 
  -5  11   5       13.79       10.33      9.17 o 
  -4  11   5     1006.14     1031.99     32.74 o 
  -3  11   5      165.96      171.48     11.12 o 
  -2  11   5      618.76      596.25     19.74 o 
  -1  11   5     3391.81     3175.03    148.80 o 
   0  11   5      209.84      203.21      8.72 o 
   1  11   5      722.50      735.50     15.45 o 
   2  11   5      801.30      768.21     34.58 o 
   3  11   5      318.57      342.58      9.00 o 
   4  11   5      236.46      258.40     11.45 o 
   5  11   5      318.96      319.62     12.39 o 
   6  11   5      124.05      133.00      9.84 o 
   7  11   5       35.93       24.91     12.08 o 
  -8  12   5      139.99      125.12      9.06 o 
  -7  12   5      194.67      204.95      9.21 o 
  -6  12   5      104.50      147.02      9.85 o 
  -5  12   5      457.84      418.32     28.80 o 
  -4  12   5      165.49      159.78      9.47 o 
  -3  12   5      127.66       98.79      9.27 o 
  -2  12   5      678.31      650.78     11.06 o 
  -1  12   5        2.93        0.08      9.62 o 
   0  12   5      285.83      262.69     12.89 o 
   1  12   5      174.59      198.74      9.36 o 
   2  12   5       14.99       16.80      9.55 o 
   3  12   5       41.86       53.95      8.15 o 
   4  12   5        3.85        6.91      7.19 o 
   5  12   5       40.95       76.46      9.26 o 
   6  12   5      159.03      155.66     19.17 o 
  -8  13   5       49.85       50.06      9.05 o 
  -7  13   5      289.88      324.80     10.38 o 
  -6  13   5      184.37      196.12     10.44 o 
  -5  13   5        1.43       12.57     11.29 o 
  -4  13   5      302.42      309.92     10.44 o 
  -3  13   5       91.59       85.43      9.94 o 
  -2  13   5       52.74       57.13     10.84 o 
  -1  13   5       12.64       12.44      9.30 o 
   0  13   5     1019.98     1054.57     27.80 o 
   1  13   5      261.26      262.22      9.38 o 
   2  13   5      271.87      271.01     10.19 o 
   3  13   5      360.21      405.35     10.60 o 
   4  13   5      138.32      139.61      8.35 o 
   5  13   5      119.72      139.34      8.43 o 
   6  13   5        8.10       10.02      8.25 o 
  -7  14   5       29.86       34.41      9.18 o 
  -6  14   5      111.24      116.99     10.23 o 
  -5  14   5      220.34      203.79     10.40 o 
  -4  14   5       64.32       95.20     10.00 o 
  -3  14   5      431.58      419.88     18.83 o 
  -2  14   5     1165.91     1127.46     34.92 o 
  -1  14   5      188.90      182.92      9.92 o 
   0  14   5     1251.36     1206.16     28.32 o 
   1  14   5      643.25      644.89     31.76 o 
   2  14   5       48.16       61.60     10.02 o 
   3  14   5      159.18      160.69      8.03 o 
   4  14   5      198.09      192.37      8.63 o 
   5  14   5        0.38       13.71      8.87 o 
  -6  15   5      140.65      143.24      8.30 o 
  -5  15   5        2.59       -3.90     11.33 o 
  -4  15   5      294.64      307.69     14.01 o 
  -3  15   5        2.03        8.46     10.04 o 
  -2  15   5      146.97      141.64     10.56 o 
  -1  15   5      172.23      148.22      9.81 o 
   0  15   5       26.01       28.45      9.88 o 
   1  15   5       79.53       80.65      8.28 o 
   2  15   5      240.16      260.72     10.03 o 
   3  15   5       72.04       73.29      8.45 o 
   4  15   5      173.51      184.11      9.66 o 
   5  15   5      102.51      122.89      8.82 o 
  -6  16   5      117.11      123.50     13.16 o 
  -5  16   5      165.06      201.21      9.30 o 
  -4  16   5        2.86       15.32      8.96 o 
  -3  16   5       80.51       86.27      9.59 o 
  -2  16   5      121.83      135.33      9.55 o 
  -1  16   5        9.20       21.40      9.23 o 
   0  16   5       87.33      102.87      8.78 o 
   1  16   5      323.45      264.41      9.63 o 
   2  16   5        4.46       17.46      7.66 o 
   3  16   5       84.63       94.98      7.98 o 
   4  16   5       57.92       49.98      8.65 o 
  -5  17   5        3.03       12.46     18.65 o 
  -4  17   5      275.71      298.32     10.03 o 
  -3  17   5      202.87      190.92      9.84 o 
  -2  17   5       10.26       18.59      9.69 o 
  -1  17   5      209.96      213.87     16.67 o 
   0  17   5      107.24      118.28      9.48 o 
   1  17   5        8.45       18.51      8.52 o 
   2  17   5      231.48      263.89     11.26 o 
   3  17   5      100.23       84.91      8.88 o 
  -3  18   5       32.19       29.69      8.54 o 
  -2  18   5      119.37      103.25      7.87 o 
  -1  18   5        1.07        6.80      9.99 o 
   0  18   5       71.19       59.69      8.75 o 
   1  18   5       51.39       55.40      8.10 o 
 -10   0   6       13.47       19.27     13.77 o 
  -9   0   6      450.44      458.08     43.27 o 
  -8   0   6      875.88      885.27     73.87 o 
  -7   0   6       18.87       28.86     13.04 o 
  -6   0   6      321.00      359.63     19.57 o 
  -5   0   6        7.10       20.22     12.39 o 
  -4   0   6       73.95       46.25      7.56 o 
  -3   0   6     4016.44     3790.35    209.98 o 
  -2   0   6      692.12      667.86     30.46 o 
  -1   0   6     2855.31     2738.44    106.18 o 
   0   0   6     5585.48     5120.77    349.39 o 
   1   0   6       44.54       43.22     11.63 o 
   2   0   6     1621.34     1629.78     85.19 o 
   3   0   6     2686.24     2649.08    110.43 o 
   4   0   6       28.73       27.20     10.63 o 
   5   0   6      942.78     1010.80     13.87 o 
   6   0   6      111.05      128.28      9.69 o 
   7   0   6      299.66      345.71     22.26 o 
   8   0   6      262.95      273.58     10.80 o 
 -10   1   6      633.37      592.46     22.70 o 
  -9   1   6       52.96       50.60     10.50 o 
  -8   1   6      264.41      274.05     10.51 o 
  -7   1   6       17.19       19.62      9.29 o 
  -6   1   6      555.72      565.49     16.27 o 
  -5   1   6     1689.92     1740.12     49.76 o 
  -4   1   6     3443.95     3504.35    167.13 o 
  -3   1   6     1004.11     1054.19     45.10 o 
  -2   1   6     1789.55     1691.03     40.01 o 
  -1   1   6     1465.32     1325.29     31.46 o 
   0   1   6       49.68       42.94      6.04 o 
   1   1   6       20.42       20.56      7.26 o 
   2   1   6     1043.33     1091.67     10.61 o 
   3   1   6      204.51      188.82      7.69 o 
   4   1   6      316.55      336.79      8.68 o 
   5   1   6     1990.13     2135.47     37.57 o 
   6   1   6       49.96       52.02      7.28 o 
   7   1   6      243.19      278.45     10.64 o 
   8   1   6       77.05       68.77      7.45 o 
 -10   2   6        3.21       11.06     11.61 o 
  -9   2   6      391.15      403.17     15.52 o 
  -8   2   6      534.03      489.90     40.90 o 
  -7   2   6        2.90        6.16     10.24 o 
  -6   2   6      392.89      425.80     15.45 o 
  -5   2   6      537.11      511.61     12.55 o 
  -4   2   6      227.38      190.79      8.13 o 
  -3   2   6     5847.52     5439.11    294.13 o 
  -2   2   6      533.49      552.40     19.26 o 
  -1   2   6      713.17      716.72     25.83 o 
   0   2   6     3529.56     3458.07    130.53 o 
   1   2   6       90.71       72.93      6.20 o 
   2   2   6     1073.64      975.80     54.49 o 
   3   2   6      296.57      296.23      9.41 o 
   4   2   6       44.45       41.14      7.26 o 
   5   2   6        2.19        5.33      6.94 o 
   6   2   6      287.16      313.65     12.57 o 
   7   2   6      134.02      136.68      7.83 o 
   8   2   6      120.86      121.82      7.94 o 
 -10   3   6      414.31      420.36     34.15 o 
  -9   3   6      104.52      112.97     12.18 o 
  -8   3   6      275.32      311.73     13.47 o 
  -7   3   6      251.64      238.71     15.70 o 
  -6   3   6      317.00      335.33     10.45 o 
  -5   3   6      968.52     1011.66     39.19 o 
  -4   3   6      992.94      992.56     15.17 o 
  -3   3   6      373.79      435.12     12.31 o 
  -2   3   6     1007.35      937.38     26.45 o 
  -1   3   6      639.77      589.76     13.99 o 
   0   3   6      173.01      163.00      7.22 o 
   1   3   6      302.84      244.24      7.92 o 
   2   3   6     1517.43     1523.78     76.35 o 
   3   3   6     1063.56     1126.45     43.86 o 
   4   3   6      596.94      566.36     19.88 o 
   5   3   6      155.56      176.47      7.24 o 
   6   3   6       94.06      102.25      7.44 o 
   7   3   6      140.00      152.74      7.33 o 
   8   3   6       10.90       14.76      6.13 o 
 -10   4   6        8.42       24.53     11.84 o 
  -9   4   6      343.80      333.33     11.58 o 
  -8   4   6      268.47      257.47     12.32 o 
  -7   4   6       11.42       14.24      7.90 o 
  -6   4   6      594.83      589.73     15.95 o 
  -5   4   6      486.14      467.68     37.23 o 
  -4   4   6      524.58      580.90     16.89 o 
  -3   4   6     3640.87     3382.04    148.01 o 
  -2   4   6       90.20      123.53      8.58 o 
  -1   4   6        1.81        7.92      6.70 o 
   0   4   6     1179.49     1154.31     34.40 o 
   1   4   6      622.97      541.44     25.42 o 
   2   4   6     1266.90     1222.10     90.38 o 
   3   4   6      712.58      596.95     36.27 o 
   4   4   6      927.04      924.66     60.54 o 
   5   4   6      131.53      144.87      8.01 o 
   6   4   6      921.74      940.96     22.57 o 
   7   4   6      110.73      110.48      7.36 o 
   8   4   6      151.68      166.53     10.64 o 
 -10   5   6      543.60      530.38     12.00 o 
  -9   5   6       64.54       77.30     10.70 o 
  -8   5   6      567.57      561.80     12.40 o 
  -7   5   6      114.33      115.70      8.39 o 
  -6   5   6       39.17       30.20      8.67 o 
  -5   5   6      746.00      726.96     35.98 o 
  -4   5   6      663.60      701.48     19.37 o 
  -3   5   6      107.12      132.55      8.10 o 
  -2   5   6      303.52      290.76     13.45 o 
  -1   5   6     1566.66     1679.16     78.11 o 
   0   5   6      135.71      151.60      9.16 o 
   1   5   6      305.57      292.35     13.63 o 
   2   5   6     1194.81     1132.78     51.71 o 
   3   5   6      241.50      204.25      8.10 o 
   4   5   6        6.82        9.16      8.51 o 
   5   5   6      883.37      798.18     29.98 o 
   6   5   6       44.29       50.02      7.53 o 
   7   5   6      163.15      148.11     10.90 o 
   8   5   6      233.92      227.89      7.52 o 
 -10   6   6       27.99       37.51     10.38 o 
  -9   6   6      161.63      186.71     10.30 o 
  -8   6   6      223.98      254.50     11.67 o 
  -7   6   6        0.78        5.73      8.30 o 
  -6   6   6      303.60      272.78      8.90 o 
  -5   6   6      762.62      794.19     33.01 o 
  -4   6   6      392.46      432.56     15.88 o 
  -3   6   6     4378.46     4645.42     76.08 o 
  -2   6   6     1284.18     1342.68     32.29 o 
  -1   6   6      313.45      303.19     17.99 o 
   0   6   6     1196.13     1218.70     59.94 o 
   1   6   6      517.47      498.95     25.05 o 
   2   6   6      701.77      659.54     32.86 o 
   3   6   6     1087.70     1006.47     49.92 o 
   4   6   6       23.66       19.81      7.68 o 
   5   6   6      585.98      562.32     28.33 o 
   6   6   6       59.76       74.62      9.50 o 
   7   6   6        1.09        6.00      8.42 o 
   8   6   6       53.98       62.33     11.04 o 
 -10   7   6      293.40      291.89     14.67 o 
  -9   7   6      300.32      289.70     12.64 o 
  -8   7   6      280.06      316.60     13.70 o 
  -7   7   6      300.11      313.60      9.72 o 
  -6   7   6       21.42       24.76      7.46 o 
  -5   7   6     1510.97     1464.29     60.15 o 
  -4   7   6      932.98      903.87     21.26 o 
  -3   7   6      230.85      259.77     10.08 o 
  -2   7   6      577.36      546.31     11.30 o 
  -1   7   6      815.74      867.89     43.60 o 
   0   7   6      302.13      263.12     10.23 o 
   1   7   6      827.24      862.31     38.26 o 
   2   7   6       54.82       40.83      7.49 o 
   3   7   6        5.05       15.64      7.76 o 
   4   7   6      359.28      340.09     13.10 o 
   5   7   6      516.27      507.39     21.63 o 
   6   7   6      140.50      138.68     11.02 o 
   7   7   6      328.92      364.75     22.55 o 
  -9   8   6      373.60      416.28     15.17 o 
  -8   8   6      180.40      159.64      8.16 o 
  -7   8   6        8.15       22.11      7.96 o 
  -6   8   6        8.09       15.38      9.44 o 
  -5   8   6      519.30      530.84     22.71 o 
  -4   8   6        4.44       16.72      7.07 o 
  -3   8   6     1285.92     1246.78     30.00 o 
  -2   8   6     1035.22     1087.27     40.12 o 
  -1   8   6       44.50       41.53      8.42 o 
   0   8   6       75.77       69.65      7.21 o 
   1   8   6       69.06       79.89      7.63 o 
   2   8   6      162.36      155.29      7.82 o 
   3   8   6      446.48      438.01     14.66 o 
   4   8   6       66.75       71.04      7.60 o 
   5   8   6      241.02      248.41      9.18 o 
   6   8   6      230.31      259.66     21.80 o 
   7   8   6       33.87       52.01      8.39 o 
  -9   9   6       93.40       80.43     13.47 o 
  -8   9   6      153.09      143.53      8.26 o 
  -7   9   6      278.47      292.65     10.52 o 
  -6   9   6       81.39       82.80      9.50 o 
  -5   9   6      168.49      166.84      8.55 o 
  -4   9   6      320.33      271.69      7.99 o 
  -3   9   6        0.35        4.88      8.02 o 
  -2   9   6      448.36      462.44     12.93 o 
  -1   9   6      991.52      978.68     30.91 o 
   0   9   6       36.01       25.02      8.77 o 
   1   9   6      387.38      393.76     16.11 o 
   2   9   6      149.41      138.01     10.56 o 
   3   9   6      105.83      104.81      8.45 o 
   4   9   6      596.08      558.96     19.87 o 
   5   9   6      272.09      253.10     12.15 o 
   6   9   6       64.94       79.89      9.77 o 
   7   9   6      167.94      163.11      9.19 o 
  -9  10   6      221.01      220.57      8.41 o 
  -8  10   6      167.08      206.48      8.26 o 
  -7  10   6        0.78       -0.14      7.16 o 
  -6  10   6      464.53      442.57     11.38 o 
  -5  10   6      232.20      204.69     10.11 o 
  -4  10   6     1068.09      990.92     41.16 o 
  -3  10   6     1853.05     1836.67     47.12 o 
  -2  10   6      165.50      164.89      8.90 o 
  -1  10   6      168.21      161.38      8.50 o 
   0  10   6      359.54      345.49     12.61 o 
   1  10   6      504.77      512.64     26.59 o 
   2  10   6      192.79      192.87     10.40 o 
   3  10   6      637.79      609.09     37.85 o 
   4  10   6      293.50      296.25     17.84 o 
   5  10   6      105.09      101.08      8.15 o 
   6  10   6      459.85      497.96     24.25 o 
   7  10   6        6.27       23.36     10.86 o 
  -8  11   6      129.98      124.81      8.56 o 
  -7  11   6      338.44      340.95     13.32 o 
  -6  11   6        4.51       21.76      9.21 o 
  -5  11   6       33.25       23.54      8.23 o 
  -4  11   6      759.16      722.84     36.82 o 
  -3  11   6      289.85      262.50      8.93 o 
  -2  11   6      513.39      520.81     13.71 o 
  -1  11   6      966.86      993.30     21.07 o 
   0  11   6       67.64       71.54      8.42 o 
   1  11   6      350.34      344.64     10.37 o 
   2  11   6       73.26       78.96     10.39 o 
   3  11   6        1.02        7.25      8.55 o 
   4  11   6       78.14       72.70      7.74 o 
   5  11   6       44.43       47.39      8.24 o 
   6  11   6       59.36       77.10      9.47 o 
  -8  12   6      102.64      126.35      8.65 o 
  -7  12   6        0.65        0.71      9.87 o 
  -6  12   6      170.54      141.49      9.13 o 
  -5  12   6      115.14      106.42      9.10 o 
  -4  12   6        6.56       14.22      8.86 o 
  -3  12   6      327.65      313.16      9.46 o 
  -2  12   6      418.03      421.32     10.52 o 
  -1  12   6      336.44      334.93     10.09 o 
   0  12   6      302.76      323.24      8.83 o 
   1  12   6       67.57       74.71      8.45 o 
   2  12   6      298.67      314.46      8.90 o 
   3  12   6      495.68      489.88     10.51 o 
   4  12   6       27.90       42.04      8.09 o 
   5  12   6       51.72       46.36      8.44 o 
   6  12   6      274.53      287.05      9.73 o 
  -7  13   6      258.74      221.94     11.02 o 
  -6  13   6        0.63       -0.27      8.11 o 
  -5  13   6      210.52      195.01      8.89 o 
  -4  13   6      194.69      201.74     10.31 o 
  -3  13   6      104.38      120.54      9.99 o 
  -2  13   6       24.76       29.40     10.21 o 
  -1  13   6       10.54        8.94      7.40 o 
   0  13   6       29.70       35.29      8.51 o 
   1  13   6       58.95       65.07      9.98 o 
   2  13   6      104.40      109.43      8.82 o 
   3  13   6       57.78       77.04      8.69 o 
   4  13   6      315.23      376.61     12.41 o 
   5  13   6      192.42      170.16     12.47 o 
  -7  14   6       16.97       18.85     10.38 o 
  -6  14   6      124.65      107.17      8.35 o 
  -5  14   6       39.54       50.50      9.08 o 
  -4  14   6       17.82       23.00      8.97 o 
  -3  14   6      261.48      275.31      9.73 o 
  -2  14   6      820.53      813.57     17.28 o 
  -1  14   6       38.09       47.96      9.78 o 
   0  14   6      446.30      463.91     12.49 o 
   1  14   6      116.09      107.70      8.61 o 
   2  14   6       51.27       51.23      8.23 o 
   3  14   6       91.29       76.78      7.72 o 
   4  14   6        3.36       18.79      7.13 o 
   5  14   6        1.57       -9.06     11.25 o 
  -6  15   6       11.25       16.68      8.03 o 
  -5  15   6      147.39      127.46      8.14 o 
  -4  15   6      510.92      446.25     11.47 o 
  -3  15   6       20.65       19.62      8.72 o 
  -2  15   6      608.69      601.69     28.62 o 
  -1  15   6      306.20      310.60     12.55 o 
   0  15   6       20.30       31.66      8.71 o 
   1  15   6      124.80      142.23     10.16 o 
   2  15   6      157.87      157.81     10.10 o 
   3  15   6       59.63       70.83     11.89 o 
   4  15   6      172.62      187.17     11.05 o 
  -5  16   6       38.60       51.33      8.76 o 
  -4  16   6      105.95      127.95      9.33 o 
  -3  16   6      107.15      117.93      8.43 o 
  -2  16   6      126.12      135.48     14.08 o 
  -1  16   6        1.85       19.36      9.93 o 
   0  16   6      192.63      164.75      9.08 o 
   1  16   6       39.78       46.26      8.18 o 
   2  16   6      178.13      213.02      9.38 o 
   3  16   6      146.55      145.41      8.41 o 
  -4  17   6       81.16       90.41      9.66 o 
  -3  17   6       72.95       79.37      9.74 o 
  -2  17   6       60.90       76.04     11.52 o 
  -1  17   6       61.25       53.35      9.82 o 
   0  17   6       12.88       27.38      8.74 o 
   1  17   6        2.09       34.87     11.29 o 
   2  17   6       39.66       68.91     14.43 o 
  -1  18   6       14.84        8.18     14.47 o 
 -10   0   7       69.29       81.89     14.21 o 
  -9   0   7       87.67       80.56     13.84 o 
  -8   0   7        8.64        8.93     13.03 o 
  -7   0   7     1247.02     1230.94    249.11 o 
  -6   0   7      619.92      648.11     16.53 o 
  -5   0   7      173.65      174.52     14.78 o 
  -4   0   7       30.90       30.62      9.43 o 
  -3   0   7      151.92      140.82      8.29 o 
  -2   0   7       39.29       16.29      9.79 o 
  -1   0   7     2242.14     2156.17     47.82 o 
   0   0   7      866.94      892.01     44.28 o 
   1   0   7     1331.57     1397.62     23.47 o 
   2   0   7     1824.38     2111.03    143.23 o 
   3   0   7     3392.84     3322.51    103.20 o 
   4   0   7       78.90       70.42      9.23 o 
   5   0   7      446.29      459.30     27.84 o 
   6   0   7       83.56       91.08     12.65 o 
   7   0   7       20.01       27.48     11.78 o 
   8   0   7      123.84      116.22      9.50 o 
 -10   1   7      217.27      218.79     15.69 o 
  -9   1   7       19.76       22.86      9.66 o 
  -8   1   7      600.49      646.11     24.59 o 
  -7   1   7      266.33      282.70     14.07 o 
  -6   1   7       41.22       39.09      8.20 o 
  -5   1   7     1112.76     1092.08     26.67 o 
  -4   1   7     1737.94     1643.43     49.35 o 
  -3   1   7       11.05       15.88      6.21 o 
  -2   1   7     1771.40     1581.51     39.54 o 
  -1   1   7       91.49       93.72      6.62 o 
   0   1   7     1405.19     1329.66     36.51 o 
   1   1   7      122.85      117.64      8.77 o 
   2   1   7      843.32      820.24     18.78 o 
   3   1   7       89.45       88.03      7.47 o 
   4   1   7      352.71      358.78      7.54 o 
   5   1   7       92.38       93.68      7.04 o 
   6   1   7       99.48      108.72      8.15 o 
   7   1   7      260.50      259.31      9.50 o 
   8   1   7        4.21       15.20      9.68 o 
 -10   2   7       25.81       32.28     12.05 o 
  -9   2   7      114.98      137.71     17.89 o 
  -8   2   7       67.63       65.74      9.33 o 
  -7   2   7      507.02      538.19     17.50 o 
  -6   2   7     1080.57     1091.78     24.43 o 
  -5   2   7      440.56      502.56     14.84 o 
  -4   2   7       33.84       36.19      6.89 o 
  -3   2   7      873.95      827.18     21.62 o 
  -2   2   7      852.60      888.45     28.51 o 
  -1   2   7     1360.02     1329.34     44.28 o 
   0   2   7      380.07      356.88     17.85 o 
   1   2   7       33.81       33.41      6.09 o 
   2   2   7     1398.89     1438.73     38.03 o 
   3   2   7      322.60      299.89     14.07 o 
   4   2   7        1.04       -0.33      9.58 o 
   5   2   7      497.64      477.24     19.62 o 
   6   2   7        3.55        7.64      7.07 o 
   7   2   7        1.38        3.98      8.01 o 
 -10   3   7       95.35       99.15     12.37 o 
  -9   3   7        2.26        4.36     11.43 o 
  -8   3   7      554.69      631.67     16.88 o 
  -7   3   7       88.66       82.33      7.63 o 
  -6   3   7      670.36      628.49     36.37 o 
  -5   3   7      396.66      423.11     13.81 o 
  -4   3   7      864.63      860.03     34.96 o 
  -3   3   7        1.27        5.53      8.44 o 
  -2   3   7      684.23      637.69     27.58 o 
  -1   3   7       27.83       29.83      6.22 o 
   0   3   7     1202.10     1173.40     37.01 o 
   1   3   7      835.83      858.29     27.78 o 
   2   3   7      611.55      643.47     30.56 o 
   3   3   7      203.73      218.91      7.61 o 
   4   3   7     1963.91     1897.55     95.20 o 
   5   3   7       34.55       43.95      7.48 o 
   6   3   7       45.15       36.33      6.07 o 
   7   3   7      185.30      184.14     10.33 o 
 -10   4   7       24.16       37.45     11.85 o 
  -9   4   7      128.48      131.21     12.26 o 
  -8   4   7       23.10       24.09     12.43 o 
  -7   4   7      403.76      394.10     10.26 o 
  -6   4   7     1067.09     1057.00     29.73 o 
  -5   4   7      122.97      115.80      7.89 o 
  -4   4   7      436.62      453.20     13.43 o 
  -3   4   7     1155.92     1039.69     37.94 o 
  -2   4   7       57.98       48.52      6.87 o 
  -1   4   7      257.92      246.46      7.56 o 
   0   4   7      447.73      414.72     12.10 o 
   1   4   7        2.32        9.78      5.81 o 
   2   4   7      194.15      156.26      6.50 o 
   3   4   7     1497.42     1349.04     84.12 o 
   4   4   7      346.30      335.53     16.89 o 
   5   4   7      283.93      270.06     11.16 o 
   6   4   7       90.24       85.30      7.37 o 
   7   4   7        1.29        6.67      6.65 o 
 -10   5   7      177.46      222.00     13.05 o 
  -9   5   7        1.23       14.41     11.30 o 
  -8   5   7      408.12      388.38     13.95 o 
  -7   5   7      174.66      181.91      8.74 o 
  -6   5   7      470.92      470.38     10.13 o 
  -5   5   7      593.57      607.28     22.58 o 
  -4   5   7      851.21      827.57     13.96 o 
  -3   5   7       47.83       52.61      9.04 o 
  -2   5   7      719.17      753.22     29.37 o 
  -1   5   7      320.16      328.80     14.58 o 
   0   5   7      565.41      557.99     20.02 o 
   1   5   7     1491.99     1473.16     67.09 o 
   2   5   7      322.14      325.74     13.28 o 
   3   5   7       56.02       73.73      7.13 o 
   4   5   7      531.41      520.72     15.93 o 
   5   5   7       44.44       41.60      7.31 o 
   6   5   7        6.89        4.77      7.28 o 
   7   5   7       93.17       78.64      6.94 o 
  -9   6   7      176.01      163.79     11.22 o 
  -8   6   7        3.24       12.53      8.28 o 
  -7   6   7      408.07      389.62     15.01 o 
  -6   6   7      708.41      773.41     19.64 o 
  -5   6   7       63.99       62.24      9.87 o 
  -4   6   7       40.61       36.67      9.15 o 
  -3   6   7     1928.86     2078.92     62.89 o 
  -2   6   7      100.71      110.75      9.46 o 
  -1   6   7     1324.86     1335.11     42.17 o 
   0   6   7      223.79      225.80      9.11 o 
   1   6   7       22.22       34.73      8.54 o 
   2   6   7      466.22      469.01     29.13 o 
   3   6   7     1496.45     1351.97     94.21 o 
   4   6   7       26.76       24.15      7.98 o 
   5   6   7      348.07      344.54     13.90 o 
   6   6   7      109.75      112.81      8.83 o 
   7   6   7       67.55       63.21      7.55 o 
  -9   7   7       10.79       29.94      9.40 o 
  -8   7   7      237.08      222.00      8.30 o 
  -7   7   7     1033.11     1061.28     50.60 o 
  -6   7   7      123.98      136.43      8.85 o 
  -5   7   7     1555.69     1616.11     74.73 o 
  -4   7   7      390.58      383.24     13.23 o 
  -3   7   7       87.87      104.18      8.40 o 
  -2   7   7      260.97      261.46      9.17 o 
  -1   7   7       43.63       35.01      7.17 o 
   0   7   7       97.91      118.01      8.05 o 
   1   7   7      880.81      823.41     65.97 o 
   2   7   7      105.23      113.86     10.54 o 
   3   7   7       18.84       25.96      6.82 o 
   4   7   7      142.24      132.32      9.34 o 
   5   7   7        5.77        9.82      7.71 o 
   6   7   7       30.52       24.71      8.12 o 
   7   7   7       96.06      111.78     10.00 o 
  -9   8   7      209.18      183.28     12.10 o 
  -8   8   7       45.70       39.14      8.52 o 
  -7   8   7       84.53       94.52      7.83 o 
  -6   8   7       78.24       78.57      7.98 o 
  -5   8   7       84.08      112.78      9.46 o 
  -4   8   7       22.84       31.89      8.98 o 
  -3   8   7      339.40      336.28      8.90 o 
  -2   8   7       83.75       88.18      8.63 o 
  -1   8   7     1971.16     1820.16     63.53 o 
   0   8   7      478.25      500.27     24.60 o 
   1   8   7        0.76        5.79      7.76 o 
   2   8   7      472.92      453.64     21.75 o 
   3   8   7      715.23      768.65     30.06 o 
   4   8   7        0.04        7.73      7.51 o 
   5   8   7      171.78      175.22     11.16 o 
   6   8   7      310.54      286.06     15.52 o 
  -9   9   7        2.51        8.71      7.65 o 
  -8   9   7      354.11      373.64     25.41 o 
  -7   9   7      374.17      357.23      9.11 o 
  -6   9   7      408.75      451.59     15.68 o 
  -5   9   7      649.31      691.13     23.53 o 
  -4   9   7       71.01       79.33      7.22 o 
  -3   9   7       78.13       70.07      7.54 o 
  -2   9   7      373.07      351.95     20.99 o 
  -1   9   7       13.13       16.49      8.56 o 
   0   9   7       44.95       50.31      8.75 o 
   1   9   7      898.18      842.79     30.08 o 
   2   9   7      440.38      367.08     16.98 o 
   3   9   7       61.62       56.28      6.65 o 
   4   9   7      235.41      202.34     10.23 o 
   5   9   7       12.43       20.48      8.35 o 
   6   9   7       37.24       44.97      8.47 o 
  -8  10   7        1.20        7.21      9.51 o 
  -7  10   7      147.33      163.78      8.47 o 
  -6  10   7     1049.23     1055.61     29.64 o 
  -5  10   7      243.01      258.55      8.52 o 
  -4  10   7      551.02      573.51     16.79 o 
  -3  10   7      502.14      485.25     20.03 o 
  -2  10   7       68.26       79.04      8.35 o 
  -1  10   7      342.40      330.35     11.10 o 
   0  10   7      509.79      433.17     36.14 o 
   1  10   7        0.89       -2.25      8.89 o 
   2  10   7       38.05       58.79      8.52 o 
   3  10   7      373.35      373.98      9.94 o 
   4  10   7        1.93       10.55      7.73 o 
   5  10   7       84.22       91.16      9.61 o 
   6  10   7      197.09      169.85     12.12 o 
  -8  11   7      123.76      101.31     11.40 o 
  -7  11   7      204.19      193.10      8.94 o 
  -6  11   7      103.02      112.35      8.60 o 
  -5  11   7      167.54      193.29      8.41 o 
  -4  11   7      590.07      608.52     18.13 o 
  -3  11   7        3.87        5.19      8.82 o 
  -2  11   7      420.47      368.05     24.29 o 
  -1  11   7      135.44      139.40      9.09 o 
   0  11   7      208.55      194.08     10.06 o 
   1  11   7      904.86      885.74     39.41 o 
   2  11   7        7.39       15.38      7.98 o 
   3  11   7      112.53      133.81      8.65 o 
   4  11   7      154.15      170.92     12.36 o 
   5  11   7        3.81       13.26      6.81 o 
  -7  12   7      161.00      151.76      8.29 o 
  -6  12   7      240.01      265.28      9.91 o 
  -5  12   7       29.06       18.10      7.57 o 
  -4  12   7      212.17      197.36      7.79 o 
  -3  12   7      140.22      161.49      8.83 o 
  -2  12   7      101.81      120.51      8.88 o 
  -1  12   7      258.48      298.44     10.72 o 
   0  12   7      187.89      188.79      9.75 o 
   1  12   7        7.49        8.18      8.63 o 
   2  12   7      368.70      361.68     19.45 o 
   3  12   7      421.05      394.79     17.75 o 
   4  12   7        1.66       20.66      8.39 o 
   5  12   7       62.47       66.06      8.67 o 
  -7  13   7      143.07      134.90      8.36 o 
  -6  13   7       96.10      101.26      7.17 o 
  -5  13   7      482.91      552.35     14.54 o 
  -4  13   7       84.69       75.87      7.14 o 
  -3  13   7      185.04      168.24      8.54 o 
  -2  13   7      133.08      120.25      8.00 o 
  -1  13   7       12.04       39.54      9.61 o 
   0  13   7       80.00       63.40      8.35 o 
   1  13   7      337.82      356.76     31.39 o 
   2  13   7        4.88       12.50      8.63 o 
   3  13   7        1.11        6.55      7.70 o 
   4  13   7      209.98      212.49      9.39 o 
  -6  14   7      132.70      132.17      7.51 o 
  -5  14   7        4.07       -0.84      7.11 o 
  -4  14   7       66.87       73.64      7.59 o 
  -3  14   7      106.19      118.33      8.58 o 
  -2  14   7      118.63      131.91      8.55 o 
  -1  14   7       78.53       82.33      9.40 o 
   0  14   7      215.97      166.16      9.67 o 
   1  14   7        1.67       16.28      8.31 o 
   2  14   7      324.22      306.27      9.76 o 
   3  14   7      201.48      225.04      9.58 o 
   4  14   7       57.75       76.11      8.61 o 
  -5  15   7      264.99      256.30      8.29 o 
  -4  15   7      388.48      415.84      9.74 o 
  -3  15   7        6.17        9.40      8.69 o 
  -2  15   7      493.45      476.36     16.75 o 
  -1  15   7       80.39       90.63      8.94 o 
   0  15   7       55.95       67.24      9.79 o 
   1  15   7      114.15      125.77      8.63 o 
   2  15   7        5.74        1.77      9.85 o 
   3  15   7        2.90       22.59      8.56 o 
  -4  16   7      295.65      305.92      8.72 o 
  -3  16   7       20.19       27.04      7.12 o 
  -2  16   7        0.61        7.67     10.96 o 
  -1  16   7      122.15      106.53      9.54 o 
   0  16   7      348.73      363.43     10.02 o 
   1  16   7       13.27       18.14      8.18 o 
   2  16   7      264.02      233.82     27.53 o 
  -2  17   7       96.99       92.00     10.19 o 
  -1  17   7        1.41       18.88      9.14 o 
 -10   0   8      344.42      303.39     15.73 o 
  -9   0   8      142.41      162.54     17.27 o 
  -8   0   8        0.22       23.35     13.35 o 
  -7   0   8     1103.75     1022.96     17.84 o 
  -6   0   8     1357.48     1418.90     58.01 o 
  -5   0   8      377.70      440.16     22.83 o 
  -4   0   8      684.43      662.25     19.50 o 
  -3   0   8      863.63      803.87     37.48 o 
  -2   0   8      510.79      488.27     18.90 o 
  -1   0   8       55.02       45.56      9.88 o 
   0   0   8     2895.45     3051.04    301.99 o 
   1   0   8      418.92      400.25     23.30 o 
   2   0   8      452.18      464.15     35.53 o 
   3   0   8      936.96      902.25     41.94 o 
   4   0   8        2.66       16.83      9.41 o 
   5   0   8      317.50      327.03     20.17 o 
   6   0   8       43.91       42.27     11.30 o 
   7   0   8       66.73       68.00     11.86 o 
 -10   1   8        3.29        9.76      9.98 o 
  -9   1   8      146.86      146.66     10.57 o 
  -8   1   8      848.21      882.48     12.85 o 
  -7   1   8       26.96       27.03      8.40 o 
  -6   1   8       97.62       96.37      7.03 o 
  -5   1   8      559.18      519.82     19.21 o 
  -4   1   8       99.69       93.83      5.79 o 
  -3   1   8      338.97      286.82     13.18 o 
  -2   1   8      775.13      815.72     17.84 o 
  -1   1   8       46.20       57.72      6.55 o 
   0   1   8     2077.88     2080.97     72.72 o 
   1   1   8      274.33      276.57     10.12 o 
   2   1   8      237.59      259.91      8.97 o 
   3   1   8       49.53       44.17      7.90 o 
   4   1   8       87.62      104.19      7.84 o 
   5   1   8        8.13       20.20      8.72 o 
   6   1   8      257.54      277.54     11.36 o 
   7   1   8      164.85      163.01      6.72 o 
 -10   2   8      363.17      418.27     17.32 o 
  -9   2   8       35.09       41.39     11.21 o 
  -8   2   8        2.94       13.68      9.03 o 
  -7   2   8      183.13      187.22      9.12 o 
  -6   2   8      533.51      502.36     20.72 o 
  -5   2   8      265.99      273.00     15.16 o 
  -4   2   8       81.68       75.46      9.26 o 
  -3   2   8       57.94       55.32      7.14 o 
  -2   2   8      576.93      522.16     14.24 o 
  -1   2   8      724.01      734.71     30.90 o 
   0   2   8      802.91      770.33     34.13 o 
   1   2   8      539.05      525.23     13.90 o 
   2   2   8      614.59      617.03     18.84 o 
   3   2   8       19.74       28.28      7.96 o 
   4   2   8      171.49      165.11      8.01 o 
   5   2   8      630.93      682.01     15.80 o 
   6   2   8       20.20       35.86      7.63 o 
   7   2   8       23.82       23.09      5.92 o 
 -10   3   8       23.01       23.18     11.77 o 
  -9   3   8       85.81       99.30     11.87 o 
  -8   3   8     1222.81     1216.29     40.88 o 
  -7   3   8      198.26      220.52     10.02 o 
  -6   3   8      124.01      143.93      8.64 o 
  -5   3   8      912.69      929.67     39.06 o 
  -4   3   8       34.63       41.79      7.53 o 
  -3   3   8     1056.49      985.22     40.08 o 
  -2   3   8     1777.47     1721.74     55.28 o 
  -1   3   8      277.91      260.63     10.30 o 
   0   3   8      704.77      661.65     16.30 o 
   1   3   8      412.32      406.73     14.51 o 
   2   3   8      344.86      336.78     22.41 o 
   3   3   8      668.67      663.04     27.14 o 
   4   3   8      194.92      173.51      9.12 o 
   5   3   8       18.11       18.84      7.35 o 
   6   3   8      312.88      321.16      7.32 o 
   7   3   8      212.85      211.45     11.23 o 
  -9   4   8       75.96       79.67     10.98 o 
  -8   4   8        4.86       21.42     11.43 o 
  -7   4   8      284.08      293.79     10.12 o 
  -6   4   8      363.37      342.02     11.45 o 
  -5   4   8      301.10      322.07     15.28 o 
  -4   4   8      405.86      372.25     31.32 o 
  -3   4   8        4.45       10.49      6.84 o 
  -2   4   8      167.61      183.58      7.85 o 
  -1   4   8     1033.65     1022.01     24.60 o 
   0   4   8      903.92      882.28     31.23 o 
   1   4   8       35.18       32.99      6.82 o 
   2   4   8       46.79       49.29      6.48 o 
   3   4   8       20.64       30.89      7.01 o 
   4   4   8       74.44       70.85      6.78 o 
   5   4   8      513.16      535.57     33.07 o 
   6   4   8      132.12      139.96      6.69 o 
   7   4   8       81.27      106.31      6.97 o 
  -9   5   8      278.29      274.29     16.27 o 
  -8   5   8      547.48      539.22     29.91 o 
  -7   5   8       49.23       52.67      8.54 o 
  -6   5   8       73.98       86.94      8.44 o 
  -5   5   8      535.69      504.66     18.87 o 
  -4   5   8      162.46      183.56      8.93 o 
  -3   5   8      521.24      562.33     25.15 o 
  -2   5   8     1063.34     1052.56     48.82 o 
  -1   5   8      195.56      200.77      7.70 o 
   0   5   8      443.14      448.07     15.05 o 
   1   5   8      245.80      240.14     10.11 o 
   2   5   8        7.20       15.70      6.05 o 
   3   5   8      139.79      176.55     12.84 o 
   4   5   8        9.77       11.88      8.39 o 
   5   5   8        1.14        7.29      6.64 o 
   6   5   8       62.67       84.30      7.33 o 
  -9   6   8      288.95      289.92     12.87 o 
  -8   6   8        0.90       16.34      9.47 o 
  -7   6   8      642.89      706.61     18.40 o 
  -6   6   8      324.68      345.95      9.65 o 
  -5   6   8        6.51       10.83      9.39 o 
  -4   6   8      356.50      368.15     13.98 o 
  -3   6   8      370.62      354.06     13.54 o 
  -2   6   8      137.12      146.53      7.56 o 
  -1   6   8      837.12      840.12     30.09 o 
   0   6   8      752.42      697.50     36.63 o 
   1   6   8        2.33       11.93      6.85 o 
   2   6   8      330.90      289.05     16.60 o 
   3   6   8      188.53      156.71     17.85 o 
   4   6   8       40.52       34.72      6.68 o 
   5   6   8      652.95      681.49     28.67 o 
   6   6   8      139.99      125.21     11.80 o 
  -9   7   8       59.85       53.47     12.38 o 
  -8   7   8      147.42      169.49     10.19 o 
  -7   7   8      481.55      472.34     30.35 o 
  -6   7   8       43.20       37.05      9.16 o 
  -5   7   8      808.16      904.62     23.69 o 
  -4   7   8       28.86       20.97      7.24 o 
  -3   7   8      747.37      797.86     29.46 o 
  -2   7   8      211.65      224.20     10.94 o 
  -1   7   8        7.97       11.47      6.36 o 
   0   7   8      894.71      907.44     47.15 o 
   1   7   8      506.57      499.44     19.40 o 
   2   7   8       42.46       37.69      6.75 o 
   3   7   8      649.56      559.92     23.59 o 
   4   7   8      173.06      184.77     17.04 o 
   5   7   8       40.26       41.61      6.14 o 
   6   7   8      291.23      287.49     20.05 o 
  -9   8   8       51.29       54.64      8.53 o 
  -8   8   8      222.13      225.08      9.12 o 
  -7   8   8      456.13      469.51     17.56 o 
  -6   8   8       11.18       25.41     10.01 o 
  -5   8   8       21.18       23.67      8.06 o 
  -4   8   8      211.64      232.09      8.56 o 
  -3   8   8      110.23       97.55      8.59 o 
  -2   8   8       49.30       57.71      9.73 o 
  -1   8   8     1028.78     1037.81     37.92 o 
   0   8   8      318.30      304.32     20.23 o 
   1   8   8      131.92      145.47     10.95 o 
   2   8   8      114.94      114.08      7.60 o 
   3   8   8       22.01       31.36      8.09 o 
   4   8   8       20.03       28.47      6.90 o 
   5   8   8      142.96      142.58     11.57 o 
   6   8   8       43.28       42.81      8.70 o 
  -8   9   8      299.17      303.03      7.80 o 
  -7   9   8      229.63      238.80      9.07 o 
  -6   9   8      293.93      286.12     11.08 o 
  -5   9   8      689.29      688.68     19.36 o 
  -4   9   8        0.74        1.55      7.52 o 
  -3   9   8      453.05      459.91     31.72 o 
  -2   9   8      335.05      333.63     15.27 o 
  -1   9   8        5.96       12.83      7.68 o 
   0   9   8       14.97       28.37      8.14 o 
   1   9   8      755.25      742.87     44.04 o 
   2   9   8      155.70      133.71      8.45 o 
   3   9   8      218.02      202.86      8.90 o 
   4   9   8      274.25      254.35     16.12 o 
   5   9   8        7.51       24.89      9.05 o 
  -8  10   8        0.24       11.48      7.70 o 
  -7  10   8      125.67      127.53      7.51 o 
  -6  10   8      276.58      332.11     11.76 o 
  -5  10   8       28.92       34.98      7.23 o 
  -4  10   8      404.89      342.60     20.42 o 
  -3  10   8      104.30      100.38      9.36 o 
  -2  10   8        1.95        9.54      7.90 o 
  -1  10   8      677.37      710.80     38.96 o 
   0  10   8      240.56      248.28      9.22 o 
   1  10   8      235.67      233.21     16.71 o 
   2  10   8      102.34      132.42      8.44 o 
   3  10   8       84.51       98.62      8.28 o 
   4  10   8       49.93       46.73      6.91 o 
   5  10   8      212.77      204.85      8.63 o 
  -7  11   8       42.89       43.39      9.08 o 
  -6  11   8       80.54       90.34     11.26 o 
  -5  11   8      196.36      217.51      7.90 o 
  -4  11   8        4.97       -5.17      7.86 o 
  -3  11   8      278.03      264.33      9.17 o 
  -2  11   8      599.22      587.07     33.37 o 
  -1  11   8        0.88        6.18      8.63 o 
   0  11   8      159.08      161.66      8.93 o 
   1  11   8      219.66      240.44      9.35 o 
   2  11   8        8.75        4.13      6.98 o 
   3  11   8      155.79      151.89      8.27 o 
   4  11   8       18.76       31.71      6.87 o 
  -7  12   8      131.96      147.60      8.72 o 
  -6  12   8       25.01       37.91      7.50 o 
  -5  12   8        1.12        3.94      6.71 o 
  -4  12   8      293.83      282.32     12.49 o 
  -3  12   8       22.00       21.72      7.62 o 
  -2  12   8       22.72       31.39      8.02 o 
  -1  12   8      334.26      334.32     11.14 o 
   0  12   8      274.50      288.92     15.49 o 
   1  12   8        3.79       14.61      7.09 o 
   2  12   8      196.36      183.85      9.74 o 
   3  12   8      140.53      151.88      7.87 o 
   4  12   8      151.51      130.46      8.57 o 
  -6  13   8       41.40       54.79      7.84 o 
  -5  13   8      261.47      262.31      9.13 o 
  -4  13   8        0.28       -5.00      7.22 o 
  -3  13   8      323.33      322.69      9.59 o 
  -2  13   8      551.86      524.06     13.83 o 
  -1  13   8        7.57       16.76      8.73 o 
   0  13   8      192.41      175.81      9.53 o 
   1  13   8      165.75      199.02     19.86 o 
   2  13   8        5.88        2.48      7.88 o 
   3  13   8       24.73       27.18      8.43 o 
  -5  14   8        4.77        5.16      7.16 o 
  -4  14   8      237.38      215.57     13.08 o 
  -3  14   8        1.94       11.92      8.92 o 
  -2  14   8       76.77       92.08      9.81 o 
  -1  14   8       73.83       68.36     10.11 o 
   0  14   8       85.05       76.54      9.23 o 
   1  14   8        2.27        7.12      7.56 o 
   2  14   8       98.07      107.24      7.58 o 
  -4  15   8       75.24       92.24      8.10 o 
  -3  15   8       26.44       27.95      8.94 o 
  -2  15   8      417.55      421.96      9.18 o 
  -1  15   8        0.63        9.39      7.54 o 
   0  15   8      215.19      227.85      9.13 o 
   1  15   8      121.34      134.01      8.26 o 
  -2  16   8        3.42       15.74     10.07 o 
  -1  16   8       85.83       64.76     10.94 o 
  -9   0   9      165.43      160.08     13.83 o 
  -8   0   9      118.55      132.78     15.45 o 
  -7   0   9       33.36       48.48     15.83 o 
  -6   0   9      108.83      137.08     12.87 o 
  -5   0   9      452.16      406.46     10.68 o 
  -4   0   9     2013.74     1897.54    104.25 o 
  -3   0   9       42.79       46.05      7.81 o 
  -2   0   9       58.90       49.20      8.59 o 
  -1   0   9      378.30      332.32     20.06 o 
   0   0   9      444.76      487.27     19.69 o 
   1   0   9      608.23      608.12     30.83 o 
   2   0   9      272.57      299.82     12.51 o 
   3   0   9       68.93       90.11     11.36 o 
   4   0   9       83.43       85.21     10.29 o 
   5   0   9      219.72      197.30     20.76 o 
   6   0   9        0.01        1.33     11.89 o 
  -9   1   9      201.90      217.92     10.85 o 
  -8   1   9      237.28      231.75      9.57 o 
  -7   1   9       81.13       88.22      8.85 o 
  -6   1   9      685.03      660.22     10.27 o 
  -5   1   9      235.77      234.24      7.06 o 
  -4   1   9        1.29        6.31      6.15 o 
  -3   1   9     2062.44     1865.05     48.28 o 
  -2   1   9      536.37      490.85     13.93 o 
  -1   1   9      250.23      230.56      7.01 o 
   0   1   9     1765.95     1708.03     54.10 o 
   1   1   9      136.65      153.84     11.13 o 
   2   1   9      782.27      804.26     21.72 o 
   3   1   9      674.83      747.57     29.73 o 
   4   1   9      117.95      126.58      8.09 o 
   5   1   9       47.45       49.30      8.50 o 
   6   1   9       18.77       18.37     11.10 o 
  -9   2   9       58.92       63.11     11.87 o 
  -8   2   9      247.96      226.50     12.39 o 
  -7   2   9       32.06       29.33     10.60 o 
  -6   2   9       56.81       55.05      8.29 o 
  -5   2   9      627.76      629.23     46.70 o 
  -4   2   9     1793.53     1704.30     65.40 o 
  -3   2   9      128.92      111.02      7.49 o 
  -2   2   9      669.45      677.59     14.05 o 
  -1   2   9     1106.88     1041.78     46.23 o 
   0   2   9        1.12        4.16      7.94 o 
   1   2   9      658.57      699.25     21.12 o 
   2   2   9     1548.01     1603.88     67.54 o 
   3   2   9       11.74       30.15      7.50 o 
   4   2   9      236.01      243.01     15.94 o 
   5   2   9      328.25      314.89     11.35 o 
   6   2   9        5.52       14.61      7.68 o 
  -9   3   9       51.46       63.13     11.54 o 
  -8   3   9      236.29      273.71     24.83 o 
  -7   3   9       10.71       19.47      6.79 o 
  -6   3   9      376.01      403.81     15.98 o 
  -5   3   9      217.28      199.79      8.04 o 
  -4   3   9        1.01       12.76      8.69 o 
  -3   3   9     1862.30     1830.84    229.85 o 
  -2   3   9       76.95       96.92      7.28 o 
  -1   3   9       48.41       51.82      6.06 o 
   0   3   9       88.78      105.40      6.76 o 
   1   3   9      122.26      123.79      7.11 o 
   2   3   9      173.07      156.23      7.24 o 
   3   3   9      359.27      330.66      9.07 o 
   4   3   9       38.83       58.38      8.19 o 
   5   3   9       27.85       23.56      7.95 o 
   6   3   9      123.58      124.80      7.39 o 
  -9   4   9       42.84       37.97     11.24 o 
  -8   4   9      366.02      376.96     12.10 o 
  -7   4   9      190.17      199.23      8.93 o 
  -6   4   9       31.43       30.49      8.24 o 
  -5   4   9      641.03      635.78     42.14 o 
  -4   4   9      767.74      797.78     67.86 o 
  -3   4   9       80.71       83.03      7.53 o 
  -2   4   9      134.25      124.74      7.82 o 
  -1   4   9      564.99      474.27     26.54 o 
   0   4   9       18.74       27.61      6.72 o 
   1   4   9      175.38      172.76     13.81 o 
   2   4   9      695.29      680.50     24.24 o 
   3   4   9       12.75       13.31      6.66 o 
   4   4   9       29.25       33.05      6.79 o 
   5   4   9      175.04      205.55     12.37 o 
   6   4   9        1.85       10.32      5.68 o 
  -9   5   9      227.65      199.50     19.37 o 
  -8   5   9      186.43      199.76      9.12 o 
  -7   5   9        8.87       19.69      9.26 o 
  -6   5   9      400.12      363.84     10.13 o 
  -5   5   9      572.90      630.67     17.92 o 
  -4   5   9       12.13       18.69      9.73 o 
  -3   5   9     1268.46     1332.71     64.22 o 
  -2   5   9      319.39      336.12     24.96 o 
  -1   5   9      110.93      111.31      7.59 o 
   0   5   9      465.80      449.68     35.03 o 
   1   5   9      260.70      229.02     11.99 o 
   2   5   9      437.13      441.31     27.15 o 
   3   5   9      230.44      237.54     13.92 o 
   4   5   9       84.95       92.01      9.61 o 
   5   5   9      164.57      164.52     10.91 o 
  -9   6   9      207.36      225.80     21.30 o 
  -8   6   9      134.02      145.23      8.85 o 
  -7   6   9      153.80      160.53     10.50 o 
  -6   6   9        0.87        9.57      8.69 o 
  -5   6   9      364.61      351.97     32.11 o 
  -4   6   9      443.88      484.23     23.78 o 
  -3   6   9        2.35        2.98      8.69 o 
  -2   6   9      199.41      192.95      9.31 o 
  -1   6   9       17.23       24.93      6.39 o 
   0   6   9        0.37       10.56      6.67 o 
   1   6   9       93.74       96.93      6.61 o 
   2   6   9      324.04      295.39     15.07 o 
   3   6   9        4.30        7.85      7.10 o 
   4   6   9       47.06       57.21      7.67 o 
   5   6   9       58.27       68.74      6.80 o 
  -8   7   9        6.76       14.88      8.20 o 
  -7   7   9        4.71        8.14      7.69 o 
  -6   7   9      202.17      191.65      8.84 o 
  -5   7   9      496.41      430.72     29.95 o 
  -4   7   9       48.59       48.92      9.61 o 
  -3   7   9     1064.13     1092.68     48.61 o 
  -2   7   9      638.63      663.88     31.13 o 
  -1   7   9       41.02       38.78      7.19 o 
   0   7   9      638.61      561.12     29.34 o 
   1   7   9      198.09      159.53     15.61 o 
   2   7   9      139.88      133.22      9.58 o 
   3   7   9      720.77      642.67     29.23 o 
   4   7   9      185.88      162.88      7.38 o 
   5   7   9       77.71       64.63      7.19 o 
  -8   8   9      235.42      200.20      8.36 o 
  -7   8   9      332.44      358.85      9.75 o 
  -6   8   9       25.60       45.93      8.59 o 
  -5   8   9      420.30      394.49     22.83 o 
  -4   8   9      616.83      636.69     16.74 o 
  -3   8   9      150.76      154.66      7.86 o 
  -2   8   9       86.78       98.37      8.11 o 
  -1   8   9      317.72      325.51     18.78 o 
   0   8   9        1.16       19.75      8.35 o 
   1   8   9      566.64      536.73     29.63 o 
   2   8   9      132.29      143.07      7.19 o 
   3   8   9       21.59       28.20      6.23 o 
   4   8   9      192.20      191.69      7.76 o 
   5   8   9      133.10      139.31      9.03 o 
  -8   9   9       98.09      121.17      8.89 o 
  -7   9   9       21.64       20.22      9.55 o 
  -6   9   9      230.14      247.21      9.82 o 
  -5   9   9      200.33      175.75      9.23 o 
  -4   9   9       71.35       62.82      8.00 o 
  -3   9   9      619.50      732.55     26.64 o 
  -2   9   9       72.13       77.21      7.23 o 
  -1   9   9       33.46       40.61      8.77 o 
   0   9   9       29.04       35.06      7.21 o 
   1   9   9       49.48       64.66      6.71 o 
   2   9   9       25.72       24.98      6.27 o 
   3   9   9      256.35      252.37     14.68 o 
   4   9   9       65.81       79.75      7.36 o 
  -7  10   9      123.43      132.97      8.98 o 
  -6  10   9        5.75       14.86      8.31 o 
  -5  10   9      130.77      137.21      9.22 o 
  -4  10   9      306.04      309.28      9.60 o 
  -3  10   9       50.14       70.23      8.50 o 
  -2  10   9       50.50       58.53      7.35 o 
  -1  10   9      386.92      369.51     26.61 o 
   0  10   9        6.87       17.97      6.49 o 
   1  10   9      349.58      324.03     18.16 o 
   2  10   9       71.52       57.53      9.40 o 
   3  10   9        8.59       13.26      8.42 o 
   4  10   9       51.90       39.90      8.27 o 
  -7  11   9        0.54       -7.01      9.46 o 
  -6  11   9      165.05      165.68     11.32 o 
  -5  11   9      204.04      207.80     14.02 o 
  -4  11   9        6.00       12.79      7.00 o 
  -3  11   9      399.39      423.89     12.50 o 
  -2  11   9      335.67      352.77     18.18 o 
  -1  11   9      155.99      129.18      7.13 o 
   0  11   9      261.79      234.94     19.83 o 
   1  11   9      129.56      136.33     14.05 o 
   2  11   9      179.29      164.16     14.09 o 
   3  11   9      366.99      384.07     15.31 o 
  -6  12   9       29.97       34.21      7.67 o 
  -5  12   9       96.47      111.32      8.37 o 
  -4  12   9      156.65      202.65     16.75 o 
  -3  12   9        6.90        9.61      8.43 o 
  -2  12   9      106.00      112.73     11.27 o 
  -1  12   9       54.52       67.94      8.18 o 
   0  12   9       36.08       33.71      7.62 o 
   1  12   9       76.20       73.54      8.24 o 
   2  12   9       88.70       91.85      9.24 o 
   3  12   9       35.15       46.68      8.24 o 
  -5  13   9       74.64       61.59      8.42 o 
  -4  13   9       21.65       26.04      7.14 o 
  -3  13   9       60.20       54.36      7.99 o 
  -2  13   9      164.83      175.96      6.90 o 
  -1  13   9       39.03       35.54     10.30 o 
   0  13   9      214.93      209.10      9.14 o 
   1  13   9       19.67       23.97      8.25 o 
   2  13   9       25.63       34.65      7.41 o 
  -4  14   9      297.11      285.87     15.66 o 
  -3  14   9        1.52        9.65      8.30 o 
  -2  14   9      177.19      159.15      9.14 o 
  -1  14   9       44.70       52.91      8.74 o 
   0  14   9        0.13       11.29      7.43 o 
   1  14   9       44.40       45.29     11.93 o 
  -9   0  10        3.21        9.24     24.77 o 
  -8   0  10      429.66      395.04     14.65 o 
  -7   0  10      315.08      359.31     12.88 o 
  -6   0  10        1.54        0.34     12.58 o 
  -5   0  10      435.94      378.52     26.67 o 
  -4   0  10      275.57      247.17     17.41 o 
  -3   0  10      490.82      488.68     31.33 o 
  -2   0  10     1789.24     1726.11     45.32 o 
  -1   0  10        3.36       -5.87     12.22 o 
   0   0  10      873.60      892.00     53.63 o 
   1   0  10       48.68       89.05     10.75 o 
   2   0  10      158.36      159.00     11.88 o 
   3   0  10       10.02       20.33     11.85 o 
   4   0  10      283.23      323.57     20.47 o 
   5   0  10      204.78      262.10     16.06 o 
  -9   1  10       89.42       85.78     17.96 o 
  -8   1  10       90.36       80.58      9.11 o 
  -7   1  10      196.02      180.42      8.00 o 
  -6   1  10      512.40      503.68      8.69 o 
  -5   1  10        5.21        7.15      5.37 o 
  -4   1  10        4.07        3.26      6.95 o 
  -3   1  10       10.92       16.96      6.10 o 
  -2   1  10      327.89      269.21     17.67 o 
  -1   1  10      398.98      385.98     16.77 o 
   0   1  10      674.37      699.48     29.90 o 
   1   1  10      114.91      122.76      8.81 o 
   2   1  10      194.52      207.92     12.33 o 
   3   1  10      141.07      167.47      8.49 o 
   4   1  10       16.05       20.95      7.56 o 
   5   1  10      305.50      325.87      8.84 o 
  -9   2  10       39.61       42.36     25.30 o 
  -8   2  10      410.94      421.86     13.00 o 
  -7   2  10      203.39      195.10      8.64 o 
  -6   2  10       11.13       16.59      6.90 o 
  -5   2  10      193.11      209.69      8.64 o 
  -4   2  10      212.99      199.39      7.32 o 
  -3   2  10       50.13       40.01      6.71 o 
  -2   2  10      684.48      647.67     29.85 o 
  -1   2  10      647.50      616.08     20.84 o 
   0   2  10      172.47      187.53     12.50 o 
   1   2  10      281.42      270.14      8.75 o 
   2   2  10      122.92      123.86      6.75 o 
   3   2  10       53.26       50.10      7.22 o 
   4   2  10      217.68      214.08     16.45 o 
   5   2  10        0.81        5.36      6.71 o 
  -8   3  10       50.67       45.19     10.67 o 
  -7   3  10      242.19      237.87     13.99 o 
  -6   3  10      776.32      784.40     28.79 o 
  -5   3  10      181.81      171.53     10.76 o 
  -4   3  10      300.30      342.10     19.12 o 
  -3   3  10      651.86      594.16     20.26 o 
  -2   3  10        1.12        2.87      6.42 o 
  -1   3  10     1020.12      933.88     33.02 o 
   0   3  10      582.67      568.53     22.15 o 
   1   3  10       84.56       73.63      7.45 o 
   2   3  10      282.25      261.25     12.01 o 
   3   3  10      516.24      543.40     18.99 o 
   4   3  10       37.78       28.12      7.45 o 
   5   3  10      220.16      222.94     13.32 o 
  -8   4  10      332.31      347.99     25.92 o 
  -7   4  10      342.43      332.47     14.76 o 
  -6   4  10       43.24       36.73      7.55 o 
  -5   4  10      214.66      249.08     10.23 o 
  -4   4  10       50.85       58.10      8.56 o 
  -3   4  10       20.45       30.23      7.09 o 
  -2   4  10       63.60       67.56      7.34 o 
  -1   4  10       90.13      104.80      6.55 o 
   0   4  10      364.41      379.17     16.13 o 
   1   4  10      294.69      284.06      7.06 o 
   2   4  10       41.65       56.21      8.17 o 
   3   4  10        1.14       -0.10      6.86 o 
   4   4  10      262.62      290.53     15.36 o 
   5   4  10        0.86        4.39      6.30 o 
  -8   5  10        4.47       15.46      7.60 o 
  -7   5  10      136.19      136.55      7.91 o 
  -6   5  10      359.25      362.24     12.34 o 
  -5   5  10       48.61       67.79     11.76 o 
  -4   5  10        4.42       11.27      8.05 o 
  -3   5  10      184.21      180.91     14.70 o 
  -2   5  10       27.52       34.65      8.28 o 
  -1   5  10      409.60      462.31     21.78 o 
   0   5  10      382.71      391.37     22.86 o 
   1   5  10        6.96       10.20      6.58 o 
   2   5  10       55.16       58.88      7.61 o 
   3   5  10      265.83      290.74     12.03 o 
   4   5  10       19.23       28.27      8.42 o 
  -8   6  10      204.77      208.76      8.60 o 
  -7   6  10      442.74      494.69     27.07 o 
  -6   6  10       58.86       68.65      7.28 o 
  -5   6  10      518.12      519.20     20.54 o 
  -4   6  10      268.52      251.09      9.04 o 
  -3   6  10      148.46      162.06      7.76 o 
  -2   6  10      556.42      577.56     27.47 o 
  -1   6  10       74.28       76.09      8.06 o 
   0   6  10       73.32       72.52      6.04 o 
   1   6  10      562.24      572.20     30.03 o 
   2   6  10      161.64      140.94      7.98 o 
   3   6  10       51.85       62.02      7.12 o 
   4   6  10      140.72      153.69     10.17 o 
  -8   7  10        3.35       -9.40     17.96 o 
  -7   7  10       41.53       49.08      7.66 o 
  -6   7  10      254.12      294.97     10.29 o 
  -5   7  10       95.15      100.98      9.65 o 
  -4   7  10        5.32        6.93      7.76 o 
  -3   7  10      265.46      292.73     16.03 o 
  -2   7  10      263.55      259.78     13.03 o 
  -1   7  10      529.57      556.45     24.21 o 
   0   7  10      458.34      445.03     20.34 o 
   1   7  10       11.23        6.19      6.06 o 
   2   7  10       17.06       33.11      7.54 o 
   3   7  10      238.79      260.38     15.65 o 
   4   7  10        0.02        2.02      5.89 o 
  -7   8  10      425.92      399.01     38.58 o 
  -6   8  10       60.48       64.70      7.64 o 
  -5   8  10      294.23      261.87     17.02 o 
  -4   8  10       11.17       15.69      8.62 o 
  -3   8  10       76.31       94.86      7.45 o 
  -2   8  10      272.28      318.57     14.44 o 
  -1   8  10      105.92      105.57      7.04 o 
   0   8  10        0.81        0.56      6.41 o 
   1   8  10      396.19      357.34     22.48 o 
   2   8  10       76.23       67.51      8.43 o 
   3   8  10        5.96       15.33      6.48 o 
   4   8  10       40.04       35.37     12.84 o 
  -7   9  10       70.06       85.91      8.10 o 
  -6   9  10      199.10      197.85     12.87 o 
  -5   9  10       85.64      112.12      9.92 o 
  -4   9  10      111.73      128.58      9.53 o 
  -3   9  10      236.10      201.54      7.38 o 
  -2   9  10        5.13        8.76      7.02 o 
  -1   9  10      435.03      370.51     22.71 o 
   0   9  10      188.39      216.92     12.17 o 
   1   9  10        0.17        9.52      5.97 o 
   2   9  10       47.02       47.09      6.19 o 
   3   9  10      171.66      173.02      8.52 o 
  -6  10  10       11.08        7.18      7.33 o 
  -5  10  10      212.08      239.39     10.32 o 
  -4  10  10       50.04       67.83      6.93 o 
  -3  10  10       24.04       18.94      6.39 o 
  -2  10  10      183.84      200.21     14.37 o 
  -1  10  10      116.92      113.24      6.65 o 
   0  10  10       35.55       47.44      7.18 o 
   1  10  10      190.93      195.76     10.08 o 
   2  10  10       11.34       18.04      6.26 o 
   3  10  10       28.51       28.56     10.33 o 
  -5  11  10       88.25      113.76     10.55 o 
  -4  11  10       85.15       88.21      6.44 o 
  -3  11  10      106.09       97.90      7.71 o 
  -2  11  10       45.30       56.23      7.12 o 
  -1  11  10      176.28      199.20     12.41 o 
   0  11  10      315.40      280.37     14.91 o 
   1  11  10       41.86       42.54      6.18 o 
   2  11  10       60.56       68.45      6.44 o 
  -5  12  10      116.42      135.68     24.67 o 
  -4  12  10      108.01      126.91      8.36 o 
  -3  12  10       16.74       24.87      6.92 o 
  -2  12  10      155.37      111.60     13.05 o 
  -1  12  10        1.87        3.18      6.30 o 
   0  12  10       28.28       31.05      6.44 o 
   1  12  10      274.56      240.64     12.97 o 
  -3  13  10       23.94       27.47      6.17 o 
  -2  13  10        9.76       15.31      7.67 o 
  -1  13  10      109.10      108.60     15.80 o 
   0  13  10      134.41      148.65     16.17 o 
  -8   0  11      426.91      353.68     61.96 o 
  -7   0  11        4.37        6.25     10.95 o 
  -6   0  11       17.33       13.86     16.99 o 
  -5   0  11      476.12      425.10     11.14 o 
  -4   0  11       16.39       20.25      8.49 o 
  -3   0  11      761.34      777.25     14.50 o 
  -2   0  11      338.93      318.76     14.64 o 
  -1   0  11        1.34       10.68     10.30 o 
   0   0  11      362.48      355.36     26.66 o 
   1   0  11      132.27      162.06     26.14 o 
   2   0  11       11.45        8.26     11.11 o 
   3   0  11       17.57       16.70     19.60 o 
   4   0  11        6.59       13.49     10.11 o 
  -8   1  11        1.35       14.19     10.62 o 
  -7   1  11       89.28       91.11      9.63 o 
  -6   1  11      242.43      234.77     17.96 o 
  -5   1  11      333.72      323.24      8.29 o 
  -4   1  11      175.11      183.09      6.90 o 
  -3   1  11       96.26       96.43      7.17 o 
  -2   1  11      155.57      150.58      8.92 o 
  -1   1  11       86.53       82.38      7.41 o 
   0   1  11      384.10      401.85     12.07 o 
   1   1  11       12.27       18.12      8.74 o 
   2   1  11      395.48      353.03     16.55 o 
   3   1  11       89.03       96.02      7.58 o 
   4   1  11       43.60       61.74     10.46 o 
  -8   2  11      416.85      432.63     24.02 o 
  -7   2  11        9.88        9.45      7.67 o 
  -6   2  11       63.56       75.23      8.46 o 
  -5   2  11      256.80      283.53     24.17 o 
  -4   2  11        5.58       18.66      6.78 o 
  -3   2  11      129.29      123.86      7.19 o 
  -2   2  11      365.69      350.36     14.23 o 
  -1   2  11      300.67      287.41      9.76 o 
   0   2  11      274.12      272.22     20.84 o 
   1   2  11       96.01      107.13      8.78 o 
   2   2  11       10.38       13.70      6.98 o 
   3   2  11      210.02      220.06     16.68 o 
   4   2  11       39.87       49.06      7.00 o 
  -8   3  11        1.22        4.38     23.15 o 
  -7   3  11       35.56       50.57      7.18 o 
  -6   3  11      230.04      187.12     10.10 o 
  -5   3  11       28.59       39.40      7.47 o 
  -4   3  11      541.83      523.86     15.18 o 
  -3   3  11      428.23      439.01     19.78 o 
  -2   3  11       36.09       44.12      7.27 o 
  -1   3  11       31.13       34.71      7.48 o 
   0   3  11      189.58      158.19      8.34 o 
   1   3  11       17.87       20.73      7.73 o 
   2   3  11      215.34      216.06     11.42 o 
   3   3  11        1.52        5.41      7.93 o 
   4   3  11        1.35       18.63      8.72 o 
  -7   4  11        8.80        9.41      7.13 o 
  -6   4  11      141.51      149.85      8.87 o 
  -5   4  11      301.37      301.02     13.05 o 
  -4   4  11      104.01       97.48     11.66 o 
  -3   4  11      508.57      507.64     19.24 o 
  -2   4  11      432.88      424.43     25.86 o 
  -1   4  11       51.64       54.41      6.64 o 
   0   4  11      276.45      234.02     17.24 o 
   1   4  11       76.21       82.32      8.78 o 
   2   4  11        0.07        4.80      7.52 o 
   3   4  11      247.15      245.19     13.59 o 
  -7   5  11      118.71       98.95      8.26 o 
  -6   5  11       33.81       27.39      6.64 o 
  -5   5  11      129.46      123.72      8.12 o 
  -4   5  11      252.98      274.94     12.44 o 
  -3   5  11      154.51      158.31      9.01 o 
  -2   5  11        5.83       17.13      8.34 o 
  -1   5  11      148.80      161.32     12.21 o 
   0   5  11      154.46      137.55      8.01 o 
   1   5  11       66.49       69.99      7.97 o 
   2   5  11      151.99      161.05      9.26 o 
   3   5  11        7.75       14.93      6.65 o 
  -7   6  11       56.23       59.75      8.08 o 
  -6   6  11        8.16       16.83      8.65 o 
  -5   6  11      455.43      484.26     34.60 o 
  -4   6  11       30.13       25.94      7.40 o 
  -3   6  11      474.84      481.15     18.31 o 
  -2   6  11      244.97      250.39     13.14 o 
  -1   6  11       51.31       69.43      7.34 o 
   0   6  11       36.66       55.49      7.67 o 
   1   6  11      139.34      133.80      7.79 o 
   2   6  11        2.75       17.87      7.90 o 
   3   6  11      258.66      235.59     20.66 o 
  -6   7  11       13.01       11.95      9.68 o 
  -5   7  11       21.32       28.75      8.96 o 
  -4   7  11      133.14      147.82     20.03 o 
  -3   7  11      127.80      128.92      7.50 o 
  -2   7  11        0.76       12.45      7.49 o 
  -1   7  11      380.60      374.19     17.18 o 
   0   7  11      130.12      152.44     12.48 o 
   1   7  11       18.84       18.99      7.28 o 
   2   7  11       97.52       88.61      7.26 o 
   3   7  11       85.70       92.26     20.84 o 
  -6   8  11       68.82       57.81      9.14 o 
  -5   8  11      321.61      309.82     39.67 o 
  -4   8  11        0.30       10.13      7.69 o 
  -3   8  11      212.32      223.93      8.97 o 
  -2   8  11      128.33      145.02      8.42 o 
  -1   8  11       14.37       25.91      6.91 o 
   0   8  11       22.67       35.11      8.04 o 
   1   8  11      219.89      171.04     20.81 o 
   2   8  11        2.68        2.46      8.82 o 
  -5   9  11        1.28        8.15      9.17 o 
  -4   9  11      234.19      217.89     25.18 o 
  -3   9  11      105.00       94.80      8.21 o 
  -2   9  11       45.81       49.24      7.45 o 
  -1   9  11      290.16      289.41     19.12 o 
   0   9  11      126.95      144.28      6.93 o 
   1   9  11       56.03       47.85      7.19 o 
  -5  10  11      254.92      212.91     16.89 o 
  -4  10  11        1.76        3.53      7.06 o 
  -3  10  11      137.15      172.92     21.03 o 
  -2  10  11      215.32      194.54     15.57 o 
  -1  10  11       13.00       20.98      8.26 o 
   0  10  11       70.20       76.29      6.49 o 
   1  10  11       75.68       61.62      8.01 o 
  -3  11  11       92.40      101.59      7.45 o 
  -2  11  11       21.89        7.23      7.25 o 
  -1  11  11       61.04       73.85      6.93 o 
  -7   0  12       33.54       47.71     21.12 o 
  -6   0  12      311.41      301.32      9.18 o 
  -5   0  12      270.27      265.85     28.24 o 
  -4   0  12       70.29       65.12     11.95 o 
  -3   0  12      671.98      685.62     24.71 o 
  -2   0  12       61.50       74.01     14.12 o 
  -1   0  12       10.55       33.99     14.35 o 
   0   0  12      501.01      526.35     25.98 o 
   1   0  12      149.67      175.88     13.27 o 
   2   0  12      261.49      251.62     13.57 o 
  -6   1  12       32.83       35.24      8.26 o 
  -5   1  12      223.02      216.82      8.45 o 
  -4   1  12      572.02      489.29      8.78 o 
  -3   1  12       14.79       23.88      8.32 o 
  -2   1  12       99.16      113.14      8.00 o 
  -1   1  12       94.86       99.47      8.20 o 
   0   1  12      103.72      111.75      8.39 o 
   1   1  12        3.09       -0.33      7.51 o 
   2   1  12      285.58      288.66     10.85 o 
  -6   2  12      392.85      365.25     16.14 o 
  -5   2  12       42.71       41.57      8.17 o 
  -4   2  12       24.62       32.13      6.79 o 
  -3   2  12      237.15      224.58      7.13 o 
  -2   2  12       18.61       26.61      8.72 o 
  -1   2  12        5.00       18.43      8.15 o 
   0   2  12      358.96      347.85     14.40 o 
   1   2  12       83.16       84.48      8.19 o 
   2   2  12      107.27      118.46     12.43 o 
  -6   3  12       77.14       61.97      7.55 o 
  -5   3  12       12.78       17.74      7.39 o 
  -4   3  12      423.23      427.74     19.96 o 
  -3   3  12       27.07       37.22      8.62 o 
  -2   3  12      127.29      127.82      6.38 o 
  -1   3  12      141.89      147.09      7.54 o 
   0   3  12        0.13        5.39      7.47 o 
   1   3  12       50.56       72.05      6.73 o 
   2   3  12      294.73      288.02     14.76 o 
  -6   4  12      468.63      463.98     26.37 o 
  -5   4  12      202.49      208.99      9.15 o 
  -4   4  12        1.32       12.13      8.84 o 
  -3   4  12      548.29      531.68     25.88 o 
  -2   4  12      113.55      116.54      8.73 o 
  -1   4  12       72.50       69.08      6.91 o 
   0   4  12      123.61      124.24     10.24 o 
   1   4  12       65.41       69.05      7.17 o 
   2   4  12        1.10       18.50      8.68 o 
  -6   5  12        2.33        6.56      7.97 o 
  -5   5  12      251.32      251.64     27.12 o 
  -4   5  12      103.34      107.15     11.32 o 
  -3   5  12        5.63       12.88      8.46 o 
  -2   5  12      129.82      138.71      7.59 o 
  -1   5  12      175.87      174.05      9.60 o 
   0   5  12        0.08        8.76      5.75 o 
   1   5  12      118.69      138.11     10.45 o 
  -5   6  12      304.41      324.44      9.41 o 
  -4   6  12       41.90       50.94      8.86 o 
  -3   6  12      333.01      323.08     15.87 o 
  -2   6  12       89.60       91.01      7.31 o 
  -1   6  12       67.80       73.80      6.69 o 
   0   6  12      196.80      187.92     16.46 o 
   1   6  12      172.38      191.64     12.91 o 
  -5   7  12      145.96      147.18      8.24 o 
  -4   7  12      118.76      151.17      8.09 o 
  -3   7  12       62.71       75.70      7.38 o 
  -2   7  12       21.76       25.22      7.37 o 
  -1   7  12       79.46       94.59      6.71 o 
   0   7  12        1.12       12.04      5.81 o 
  -4   8  12       12.35       31.79     10.49 o 
  -3   8  12      137.42      158.85      9.01 o 
  -2   8  12       24.61       28.58      7.35 o 
  -1   8  12       60.24       78.88      6.29 o 
   0   8  12       86.91       97.41      8.65 o 
  -2   9  12       20.28       15.24     10.22 o 
  -5   0  13        3.32       10.42     36.12 o 
  -4   0  13      117.52      135.42     12.20 o 
  -3   0  13       88.24       99.15     10.14 o 
  -2   0  13       73.28       70.33     11.53 o 
  -1   0  13       20.76       33.12     17.88 o 
   0   0  13      201.12      235.94     13.75 o 
  -4   1  13       59.87       59.58      6.83 o 
  -3   1  13       15.74       27.15      8.04 o 
  -2   1  13      397.61      370.18     17.71 o 
  -1   1  13      155.98      159.56      7.71 o 
   0   1  13      110.05      114.68      7.61 o 
  -4   2  13       62.48       82.08      7.51 o 
  -3   2  13       70.65       69.73      9.16 o 
  -2   2  13       91.62       92.95      8.35 o 
  -1   2  13       84.76       73.24     10.57 o 
   0   2  13      349.35      373.00     19.85 o 
  -4   3  13       23.79       36.98      7.60 o 
  -3   3  13       25.75       23.79      7.98 o 
  -2   3  13      109.14      110.02      7.25 o 
  -1   3  13       88.55      103.56     10.12 o 
  -4   4  13       25.34       34.70     80.79 o 
  -3   4  13      117.28       94.93      7.71 o 
  -2   4  13        2.72        9.80      6.54 o 
  -1   4  13      254.08      276.51     26.13 o 
                                                 
